# Supplementary material for: Exogenous prion-like proteins and their potential to trigger cognitive dysfunction
Source: Mol Syst Biol. 2025 May 27;21(8):1004–29. doi: 10.1038/s44320-025-00114-4 (PMC12322145; doi:10.1038/s44320-025-00114-4)
Supplement: Supplementary file 2 — Table EV1 [file 44320_2025_114_MOESM2_ESM.xlsx]

## Sheet: Table EV1
Proportion Consensus Position		Uniprot	pW	Protein description	Species
HP1		M5YJZ4	78.866	putative vacuolating cytotoxin	Helicobacter pylori
HP2		M3SJI9	75.856	putative vacuolating cytotoxin	Helicobacter pylori
CC3		C0B555	78.1175	DnaJ domain protein	Coprococcus comes
BH4		C9L6N5	75.1871	DnaJ domain protein	Blautia hansenii
RI5		D4KZ46	77.2415	trypsin-like serine proteases	Roseburia intestinalis
RI6		C0FUS6	77.1301	trypsin	Roseburia inulinivorans
SA7		E7GXS5*	75.7126	penicillin-binding protein 1A	Streptococcus anginosus
LD8		F0HUU2	74.5819	aggregation promoting factor	Lactobacillus delbrueckii
P9		F5LFB6	73.8652	putative RNA-binding protein FUS	Paenibacillus
HA10		G9Y7N7	73.7219	curlin associated repeat	Hafnia alvei

## Sheet: Legend
Table EV1. The computationally selected amyloid cores. The first column includes at the top the consensus sequence and a bar plot showing the proportion of the consensus amino acid in each position. Below there are the selected sequences and their names. The amino acids are colored according to the Zappo color scheme: aliphatic/hydrophobic (ILVAM) - rose, aromatic (FWY) - orange, positive (KRH) -…
