# Supplementary material for: Exogenous prion-like proteins and their potential to trigger cognitive dysfunction
Source: Mol Syst Biol. 2025 May 27;21(8):1004–29. doi: 10.1038/s44320-025-00114-4 (PMC12322145; doi:10.1038/s44320-025-00114-4)
Supplement: Supplementary file 5 — Dataset EV2 [file 44320_2025_114_MOESM5_ESM.xlsx]

## Sheet: Dataset_EV2
Firmicutes	Prion positive	Original list	Ratio	Χ²	Proteobacteria	Prion positive	Original list	Ratio	Χ²
Bacillus	0.00218818	0.0648191	0.0337583	0	Acinetobacter	0.00218818	0.00410548	0.532991	0.3484
Blautia	0.00109409	0.0047694	0.229398	0.101	Edwardsiella	0.00109409	0.0026855	0.407408	0.3406
Catenibacterium	0.00109409	0.00201683	0.54248	0.5196	Escherichia	0.0142232	0.120717	0.117822	0
Clostridium	0.0525164	0.0965918	0.543694	0	Hafnia	0.00656455	0.00332096	1.9767	0.0992
Coprobacillus	0.0142232	0.00998932	1.42384	0.2267	Neisseria	0.00109409	0.00203445	0.537784	0.5137
Coprococcus	0.0142232	0.0118388	1.2014	0.5892	Oxalobacter	0.00218818	0.00293752	0.74491	0.6535
Desulfitobacterium	0.00109409	0.00366309	0.29868	0.1899	Proteus	0.00875274	0.0058581	1.49413	0.2779
Dorea	0.00109409	0.00683365	0.160103	0.0326	Providencia	0.0185996	0.0118436	1.57044	0.0723
Enterobacteriaceae	0.00437637	0.00276883	1.58059	0.3783	Ralstonia	0.00218818	0.00654302	0.33443	0.0954
Enterococcus	0.00218818	0.0296678	0.0737561	0	Sutterella	0.00109409	0.00839252	0.130365	0.0142
Erysipelotrichaceae	0.00328228	0.0166976	0.196571	0.0013	Yokenella	0.00109409	0.00319089	0.34288	0.2508
Eubacterium	0.0153173	0.0215659	0.710253	0.167	Bacteroidota	Prion positive	Original list	Ratio	Χ²
Faecalibacterium	0.00437637	0.010721	0.408206	0.0562	Alistipes	0.00437637	0.00518469	0.844095	0.7018
Intestinibacter	0.00328228	0.00188811	1.73839	0.3512	Bacteroides	0.0875274	0.157688	0.555068	0
Lachnospiraceae	0.0153173	0.0693677	0.220813	0	Barnesiella	0.00109409	0.00190573	0.574107	0.5588
Lactobacillus	0.0448578	0.036368	1.23344	0.2178	Dysgonomonas	0.00656455	0.00513862	1.27749	0.5821
Marvinbryantia	0.00218818	0.0033169	0.659707	0.5326	Odoribacter	0.00109409	0.00210219	0.520452	0.4916
Megamonas	0.00437637	0.00314821	1.39011	0.5355	Parabacteroides	0.00547046	0.0123733	0.442117	0.0524
Paenibacillus	0.00547046	0.0123008	0.444722	0.0542	Paraprevotella	0.00218818	0.00504852	0.433431	0.2103
Paenisporosarcina	0.00218818	0.0023366	0.936482	0.9022	Prevotella	0.0175055	0.00782344	2.23757	0.0012
Peptoclostridium	0.00547046	0.00905441	0.604177	0.2329	Tannerella	0.00109409	0.00217468	0.503104	0.4692
Roseburia	0.00547046	0.0109954	0.497524	0.0985	Actinomycetota	Prion positive	Original list	Ratio	Χ²
Ruminiclostridium	0.00218818	0.0102237	0.21403	0.0141	Bifidobacterium	0.0317287	0.0258117	1.22924	0.3116
Ruminococcus	0.0153173	0.0205728	0.744542	0.23	Collinsella	0.00109409	0.00602408	0.18162	0.0505
Staphylococcus	0.00328228	0.0015487	2.11938	0.1961	Streptomyces	0.00218818	0.0102468	0.213549	0.0139
Streptococcus	0.00218818	0.00635604	0.344269	0.1052	Campylobacterota	Prion positive	Original list	Ratio	Χ²
Thomasclavelia	0.00109409	0.00381687	0.286646	0.1737	Arcobacter	0.00109409	0.000653082	1.67527	0.6172
Turicibacter	0.00437637	0.00379113	1.15437	0.8062	Helicobacter	0.533917	0.0765129	6.97812	0
Tyzzerella	0.00109409	0.0028718	0.380978	0.3039
Weissella	0.00109409	0.00132242	0.827338	0.8327

## Sheet: Legend
Dataset EV2. Table displaying the proportions of species for each genus within the studied lists. Genera are organized by their respective Phylum and alphabetical order. The table columns, from left to right, include: Phylum and genus name; proportion within the prion-positive list; proportion within the original list of bacteria found in the gastrointestinal tract and collected in the NIH Human …
