# Supplementary material for: Exogenous prion-like proteins and their potential to trigger cognitive dysfunction
Source: Mol Syst Biol. 2025 May 27;21(8):1004–29. doi: 10.1038/s44320-025-00114-4 (PMC12322145; doi:10.1038/s44320-025-00114-4)
Supplement: Supplementary file 6 — Dataset EV3 [file 44320_2025_114_MOESM6_ESM.xlsx]

## Sheet: Notes
*Exact concentration used for the experiments reported in Figure 2.
**It is an obsolete entry in UniProt. The correct actual sequence is "A0A448AIK9," which includes the change I63V with respect to "E7GXS5".

## Sheet: Legend
Dataset EV3. Table collecting specific information regarding the sequences candidates selected. There is information about the associated protein function and species with their corresponding references. It also includes the cellular location predicted by PSORT and the peptide concertation used for aggregate formation.

## Sheet: HP1_HP2
Name	Uniprot	Gene name	Concentration*	Species	PSORT
HP1	M5YJZ4	HMPREF1429_00551	400 μM	Helicobacter pylori GAMchJs124i	Extracellular/Outer Membrane
HP2	M3SJI9	HMPREF1434_01202	200 μM	Helicobacter pylori GAM93Bi	Extracellular/Outer Membrane
Protein informaion	References	Species	GRAM	Specie information	References
Family of proteins composed of outer membrane proteins from Helicobacter. One toxin most extensively studied is vacuolating cytotoxin A, which is associated with an increased risk of peptic ulceration and gastric cancer. They have the ability to produce "vaculole-like" membrane vesicles in the cytoplasm of gastric cells, disrupt mitochondrial function, stimulate apoptosis, and block T-cell prolif…	[1] Palframan, S. L., Kwok, T. & Gabriel, K. Vacuolating cytotoxin A (VacA), a key toxin for Helicobacter pylori pathogenesis. Front Cell Infect Microbiol 2, (2012).species. Microb Genom 6, (2020).	putative vacuolating cytotoxin	-	Helicobacter pylori (H. pylori) is a bacterium that colonizes the stomach and has been shown to have an impact on the gastrointestinal microbiota[1][2][3][4][5][6]. Here are some of the main roles of H. pylori in the gut microbiota: - Regulation of gastrointestinal microbiota: H. pylori colonization may have beneficial effects on the host by regulating gastrointestinal microbiota and protecting a…	[1]Sitkin S, Lazebnik L, Avalueva E, Kononova S, Vakhitov T. Gastrointestinal microbiome and Helicobacter pylori: Eradicate, leave it as it is, or take a personalized benefit-risk approach? World J Gastroenterol. 2022 Feb 21;28(7):766-774. [2] Sheh, A. & Fox, J. G. The role of the gastrointestinal microbiome in Helicobacter pylori pathogenesis. Gut Microbes 4, 505–531 (2013). [3] Fakharian, F. et…

## Sheet: CC3
Name	Uniprot	Gene name	Concentration*	Species	PSORT
CC3	C0B555	COPCOM_00275	50 μM	Coprococcus comes ATCC 27758	Cytoplasmic/Extracellular
Protein informaion	References	Species	GRAM	Specie information	References
The DNAJ domain is part of the hsp70 heat-shock chaperone system and is thought to mediate protein-protein interaction.	[1] Kelley, W. L. The J-domain family and the recruitment of chaperone power. Trends Biochem Sci 23, 222–227 (1998).	Coprococcus comes ATCC 27758	+	Coprococcus is a genus of bacteria that is part of the gut microbiota[1]. Coprococcus plays an important role in the production of butyrate, a short-chain fatty acid. In particular, the abundance of butyrate-producing Coprococcus eutactus in the gut microbiota has been found to predict language development in children[3]. Coprococcus has also been found to be associated with functional constipati…	[1] Arruda, H. S. et al. Prebiotics and probiotics. in Bioactive Food Components Activity in Mechanistic Approach 55–118 (Elsevier, 2022). doi:10.1016/B978-0-12-823569-0.00006-0. [2] Rinninella, E. et al. What is the Healthy Gut Microbiota Composition? A Changing Ecosystem across Age, Environment, Diet, and Diseases. Microorganisms 7, 14 (2019). [3] Kort, R. et al. Model Selection Reveals the But…

## Sheet: BH4
Name	Uniprot	Gene name	Concentration*	Species	PSORT
BH4	C9L6N5	BLAHAN_05046	100 μM	Blautia hansenii DSM 20583	Extracellular
Protein informaion	References	Species	GRAM	Specie information	References
The DNAJ domain is part of the hsp70 heat-shock chaperone system and is thought to mediate protein-protein interaction.	[1] Kelley, W. L. The J-domain family and the recruitment of chaperone power. Trends Biochem Sci 23, 222–227 (1998).	Blautia hansenii DSM 20583	+	Blautia is a genus of commensal obligate anaerobic bacteria that plays an important role in maintaining environmental balance in the intestine[1]. It is a dominant genus in the intestinal microbiota and has a significant correlation with host physiological dysfunctions such as obesity, diabetes, cancer, and various inflammatory diseases[1][2]. Blautia plays certain roles in metabolic diseases, in…	Citations: [1] Liu, X. et al. Blautia —a new functional genus with potential probiotic properties? Gut Microbes 13, (2021). [2] Ozato, N. et al. Blautia genus associated with visceral fat accumulation in adults 20–76 years of age. NPJ Biofilms Microbiomes 5, 28 (2019). [3] Maturana, J. L. & Cárdenas, J. P. Insights on the Evolutionary Genomics of the Blautia Genus: Potential New Species and Genet…

## Sheet: RI5_RI6
Name	Uniprot	Gene name	Concentration*	Species	PSORT
RI5	D4KZ46	RO1_21080	250 μM	Roseburia intestinalis XB6B4	Unknown
RI6	C0FUS6	ROSEINA2194_02497	100 μM	Roseburia inulinivorans DSM 16841	Extracellular
Protein informaion	References	Protein description	GRAM	Specie information	References
The trypsin-like peptidase domain belongs to the metalloprotease M50 family. These enzymes contain a divalent cation, usually zinc[1]. Moreover, they contain a PDZ domain, found in diverse signaling proteins, which is involved in protein-protein contacts with low binding affinity in the 𝛍M range. Frequently found in membrane-associated proteins [2].	[1] Rawlings, N. D. & Barrett, A. J. [13] Evolutionary families of metallopeptidases. in 183–228 (1995). doi:10.1016/0076-6879(95)48015-3. [2] Ponting, C. P., Phillips, C., Davies, K. E. & Blake, D. J. PDZ Domains: Targeting signalling molecules to sub-membranous sites. BioEssays 19, 469–479 (1997).	trypsin-like serine proteases	+	Roseburia is a genus of anaerobic gram-positive bacteria found predominantly in the human gastrointestinal tract. Roseburia is known for its ability to ferment complex carbohydrates and dietary fiber, producing short-chain fatty acids such as acetate, butyrate, and propionate[1]. Roseburia also helps maintain the balance of the intestinal microbiota by competing with potentially harmful microorga…	Citations: [1] Hillman, E. T. et al. Comparative genomics of the genus Roseburia reveals divergent biosynthetic pathways that may influence colonic competition among species. Microb Genom 6, (2020). [2] Nie, K. et al. Roseburia intestinalis: A Beneficial Gut Organism From the Discoveries in Genus and Species. Front Cell Infect Microbiol 11, (2021)..

## Sheet: SA7
Name	Uniprot	Gene name	Concentration*	Species	PSORT
SA7	E7GXS5**	HMPREF9459_01032	100 μM	Streptococcus anginosus 1_2_62CV	Extracellular
Protein informaion	References	Protein description	GRAM	Specie information	References
This family is composed of transglycosilases, transpeptidases (involved in bacterial cell wall synthesis), and other related proteins. Amoxilicin resistance of H. pylori is mainly attributed to mutations in the penicillin-binding proteins-1A (homolog of E. coli) [1,2].	[1] Kuo, C.-J. et al. Multiple amino acid substitutions in penicillin-binding protein-1A confer amoxicillin resistance in refractory Helicobacter pylori infection. Journal of Microbiology, Immunology and Infection 56, 40–47 (2023). [2] Gerrits, M. M. et al. Alterations in Penicillin-Binding Protein 1A Confer Resistance to β-Lactam Antibiotics in Helicobacter pylori. Antimicrob Agents Chemother 46…	penicillin-binding protein 1A	+	There is limited information on the specific role of Streptococcus in gut microbiota. A study found that increased abundance of Streptococcus spp. in the gut microbiome may be associated with joint pain and inflammation[1].	Citations: [1] Boer, C. G. et al. Intestinal microbiome composition and its relation to joint pain and inflammation. Nat Commun 10, 4881 (2019).

## Sheet: LD8
Name	Uniprot	Gene name	Concentration*	Species	PSORT
LD8	F0HUU2	HMPREF5505_0689	200 μM	Lactobacillus delbrueckii subsp. lactis DSM 20072	Extracellular
Protein informaion	References	Protein description	GRAM	Specie information	References
The aggregation promoting factor is predicted to be a secretory protein with a 30 amino acid signal peptide and cleavage site by type I signal protease. The C-termini domain shows similarity to aggregation-related proteins from other Lactobacillus. The C-terminal anchor and the cationic N-terminal domain may serve as mediators of cell-to-cell interaction [1].	[1] Yungareva, T. & Urshev, Z. The aggregation-promoting factor in Lactobacillus delbrueckii ssp. bulgaricus: confirmation of the presence and expression of the apf gene and in silico analysis of the corresponding protein. World J Microbiol Biotechnol 34, 97 (2018).	aggregation promoting factor	+	Main roles of Lactobacillus in gut microbiota: - Protection of the intestinal barrier: Lactobacilli protect the intestinal barrier from infection by promoting mucus production and barrier-related proteins, which can prevent pathogens from entering the body[1]. - Production of antimicrobial substances: Lactobacilli secrete anti-microbial substances such as SCFAs, bacteriocins, and hydrogen peroxid…	Citations: [1] Dempsey, E. & Corr, S. C. Lactobacillus spp. for Gastrointestinal Health: Current and Future Perspectives. Front Immunol 13, (2022). [2] Azad, Md. A. K., Sarker, M., Li, T. & Yin, J. Probiotic Species in the Modulation of Gut Microbiota: An Overview. Biomed Res Int 2018, 1–8 (2018). [3] Hemarajata, P. & Versalovic, J. Effects of probiotics on gut microbiota: mechanisms of intestina…

## Sheet: P9
Name	Uniprot	Gene name	Concentration*	Species	PSORT
P9	F5LFB6	HMPREF9413_3202	400 μM	Paenibacillus sp. HGF7	Extracellular
Protein informaion	References	Species	GRAM	Specie information	References
FUS is an RNA-binding protein with the RNA recognition motif (RRM) that makes cytoplasmic inclusions in the degenerate motor neurons of ALS patients. Mutations in this protein are associated with familial ALS [1].	[1] King, O. D., Gitler, A. D. & Shorter, J. The tip of the iceberg: RNA-binding proteins with prion-like domains in neurodegenerative disease. Brain Res 1462, 61–80 (2012).	Paenibacillus sp. HGF7	+/-	Paenibacillus is a genus of bacteria that can be found in the gut microbiota of humans[1]. Here are some of the main roles of Paenibacillus in the gut microbiota: - Promoting crop growth: Many Paenibacillus species can promote crop growth directly via biological nitrogen fixation, phosphate solubilization, production of the phytohormone indole-3-acetic acid (IAA), and release of siderophores that…	Citations: [1] Grady, E. N., MacDonald, J., Liu, L., Richman, A. & Yuan, Z.-C. Current knowledge and perspectives of Paenibacillus: a review. Microb Cell Fact 15, 203 (2016). [2] Wang, B. et al. Probiotic Paenibacillus polymyxa 10 and Lactobacillus plantarum 16 enhance growth performance of broilers by improving the intestinal health. Animal Nutrition 7, 829–840 (2021).

## Sheet: HA10
Name	Uniprot	Gene name	Concentration*	Species	PSORT
HA10	G9Y7N7	HMPREF0454_02561	200 μM	Hafnia alvei ATCC 51873	Extracellular
Protein informaion	References	Protein description	GRAM	Specie information	References
A repeat of 30 residues in length is present in multiple copies in the curling proteins CsA and CsgB. These two proteins self-assemble extracellularly to form adhesive fibers that bind to the host extracellular matrix [1].	[1] Gophna, U. et al. Curli Fibers Mediate Internalization of Escherichia coli by Eukaryotic Cells. Infect Immun 69, 2659–2665 (2001).	curlin associated repeat	-	Hafnia is a genus of bacteria that can cause systemic infections, including septicemia and pneumonia, but its role as a gastrointestinal pathogen is controversial[1]. Recent studies have shown that the gut microbiota plays a crucial role in regulating host health, and Hafnia has been implicated in several aspects of gut health[2][3]. Hafnia can cause gastrointestinal infections, although its role…	Citations: [1] Janda, J. M. & Abbott, S. L. The Genus Hafnia : from Soup to Nuts. Clin Microbiol Rev 19, 12–28 (2006). [2] de Vos, W. M., Tilg, H., Van Hul, M. & Cani, P. D. Gut microbiome and health: mechanistic insights. Gut 71, 1020–1032 (2022). [3] Wu, H., Chen, X., Zhang, S. & Li, J. Gut Microbiota, the Potential Biological Medicine for Prevention, Intervention and Drug Sensitization to Figh…
