# Supplementary material for: Exogenous prion-like proteins and their potential to trigger cognitive dysfunction
Source: Mol Syst Biol. 2025 May 27;21(8):1004–29. doi: 10.1038/s44320-025-00114-4 (PMC12322145; doi:10.1038/s44320-025-00114-4)
Supplement: Supplementary file 7 — Dataset EV4 [file 44320_2025_114_MOESM7_ESM.xlsx]

## Sheet: pValues
	Figure pannel	Statistical analysis	Sample name and significance
	2A	two-tailed t-tests + Benjamini–Hochberg	HP1	HP2	CC3	BH4	RI5	RI6	SA7	LD8	P9	HA10
			8.80957e-08	2.56536e-07	3.67438e-07	3.56562e-06	2.10163e-08	1.2231e-08	2.09588e-05	7.82376e-05	3.36816e-07	1.2231e-08
	3B	two-tailed t-tests + Benjamini–Hochberg	HP1	HP2	CC3	BH4	RI5	RI6	SA7	LD8	P9	HA10
			0.036275	0.000194	0.020053	0.000142	0.616056	0.036275	0.000161	0.058877	0.00028	0.160091
	3C	two-tailed t-tests + Benjamini–Hochberg	HP1	HP2	CC3	BH4	RI5	RI6	SA7	LD8	P9	HA10
			0.014256	1.1768e-07	8.73665e-10	1.43771e-10	0.83116	4.1485e-11	1.217e-12	0.00340486	8.52844e-08	0.000407902
	3E	two-tailed t-tests + Benjamini–Hochberg	Pos	HP1	HP2	CC3	BH4	RI5	RI6	SA7	LD8	P9	HA10
			8.93913e-08	0.0263718	0.225332	4.90633e-06	0.0331414	0.0331414	0.00658788	0.0263718	0.0921596	0.212037	0.208276
	3F	two-tailed t-tests + Benjamini–Hochberg	HP1	HP2	CC3	BH4	RI5	RI6	SA7	LD8	P9	HA10
			6.68694e-05	4.77771e-07	1.5956e-05	6.79092e-06	0.000616894	1.71622e-05	4.80482e-05	1.7442e-05	3.79162e-06	0.0014
	4D	two-tailed t-tests + Benjamini–Hochberg	NM	CC3	RI5	RI6	SA7	BH4	HP2	HP1	P9	LD8	HA10
			0.002698	0.014172	0.005324	0.018553	0.003034	0.004575	0.002698	0.002698	0.03115	0.005324	0.028745
	5B	two-tailed t-tests + Benjamini–Hochberg	NM	Delta	HP1	HP2	CC4	BH4	RI5	RI6	SA7	LD8	P9	HA10
			0.001084	0.005302	0.0039	0.00782	0.036952	0.520003	0.823999	0.000338	0.0039	0.022794	0.005302	0.00782
	6B-Learning index	two-tailed t-tests + Benjamini–Hochberg	NM	HP1	HP2	CC4	BH4	RI5	RI6	SA7	LD8	P9	HA10
			0.942088	0.0134586	0.00714245	0.199499	0.510318	0.0108735	0.00891846	0.48702	0.0991453	0.535638	0.0050275
	6B-Memory index	two-tailed t-tests + Benjamini–Hochberg	NM	HP1	HP2	CC3	BH4	RI5	RI6	SA7	LD8	P9	HA10
			0.00591347	0.0110432	0.0109202	0.107513	0.798421	0.00201772	0.01339	0.00467603	0.0144093	0.0155802	0.00724643
	6B-LearningVsMemory	two-way ANOVA + Bonferroni	NM	HP1	HP2	CC3	BH4	RI5	RI6	SA7	LD8	P9	HA10
			0.00768692	1	1	0.000870633	0.934518	1	1	0.0769316	1	0.00889238	1

## Sheet: Legend
Dataset EV4. Table showing the exact stadistical values are not provided in the figure legends.
