# Supplementary material for: Exogenous prion-like proteins and their potential to trigger cognitive dysfunction
Source: Mol Syst Biol. 2025 May 27;21(8):1004–29. doi: 10.1038/s44320-025-00114-4 (PMC12322145; doi:10.1038/s44320-025-00114-4)
Supplement: Supplementary file 8 — Dataset EV5 [file 44320_2025_114_MOESM8_ESM.xlsx]

## Sheet: Dataset EV5
	GFP phenotype
Sequence	Difusse	Ring	Bright focus	Compact focus	Multiple foci	PSI+	Stable	Unstable
NMD	1	0	0	0	0	0.308201		+++
NM	0	0	0.058	0.8663	0.0765	1	+++
HP1	0	0.0048	0.1196	0.555	0.3206	1	+++
HP2	0.007	0.0071	0.1844	0.7021	0.0993	0.975819	+++
CC3	0	0.1386	0.5346	0.1485	0.1782	0.650822		+
BH4	0	0	0.7446	0.2553	0	0.913953	++
RI5	0.129	0.1612	0.3145	0.379	0.0161	0.806351		+
RI6	0	0.111	0.2777	0.5925	0.0181	0.659314		++
SA7	0	0.0326	0.5	0.467	0.0108	0.884121	+++
LD8	0.1765	0	0.0588	0.6765	0.0882	0.910281	++
P9	0	0.0635	0.1746	0.754	0.0079	0.668818	++
HA10	0.3889	0.2099	0.0617	0.3333	0.0062	0.747653		++

## Sheet: Legend
Dataset EV5. Table showing the phenotypic characteristics associated with Sup35 expression. In green, the population distribution (in percentage) of the Sup35NM-GFP location. n red, the percentage of white colonies ([PSI+]). In blue, the proportion of colonies without colored sectors (stable) or with sectors (unstable): + > 1%, ++ > 30%, ++ > 50%.
