# Supplementary material for: Exogenous prion-like proteins and their potential to trigger cognitive dysfunction
Source: Mol Syst Biol. 2025 May 27;21(8):1004–29. doi: 10.1038/s44320-025-00114-4 (PMC12322145; doi:10.1038/s44320-025-00114-4)
Supplement: Supplementary file 9 — Dataset EV6 [file 44320_2025_114_MOESM9_ESM.xlsx]

## Sheet: Dataset EV6
Primer name	Purpose	Sequence
Primers to build the yeast strain collection
pUCKdel-Fw	Obtention of ΔNM from pUCK1620	CACTAGCAACAAAAAATGTCTGCAGGTGGGTACTACCAAAATTACC
pUCKdel-Rev	Obtention of ΔNM from pUCK1620	AGACATTTTTTGTTGCTAGTGGGCAGATATGGATGTTATTCCGAGC
C1-fw	Insertion of HP1 in ΔNM	TATCTCTTTCAACCAAACCAACTTCAACCAAGGTACTTACAACGCAGGTGGGTACTACCAAAATTACC
C1-rv	Insertion of HP1 in ΔNM	TGAAGTTGGTTTGGTTGAAAGAGATAACGGAATTGTTGTTGTTACCAGACATTTTTTGTTGCTAGTGGGC
C2-fw	Insertion of HP2 in ΔNM	ACTCCGTTAACGAAAACAATAACAACAAGTCTTACTACATCTCTGCAGGTGGGTACTACCAAAATTACC
C2-rv	Insertion of HP2 in ΔNM	GTTGTTATTGTTTTCGTTAACGGAGTTCAACCAGTAGACAGAGGAAGACATTTTTTGTTGCTAGTGGGC
C3-fw	Insertion of CC3 in ΔNM	ATCAACAACAGAAGATACCAAGACGCCATTAATGTTTTGAACGCAGGTGGGTACTACCAAAATTACC
C3-rv	Insertion of CC3 in ΔNM	CTTGGTATCTTCTGTTGTTGATGAAGTTGAAAGCAGCTTGCATAGACATTTTTTGTTGCTAGTGGGC
C4-fw	Insertion of BH4 in ΔNM	TTGTCTAGAATCCAAAACAGAAACGCCCAATGGTACTACTTAGCAGGTGGGTACTACCAAAATTACC
C4-rv	Insertion of BH4 in ΔNM	TTCTGTTTTGGATTCTAGACAAAACGTTCAAAGCTTGTTGGTAAGACATTTTTTGTTGCTAGTGGGC
C5-fw	Insertion of RI5 in ΔNM	TTAACCAATACAACAACTCTTACCAAAACACTAATTCCTACTCTGCAGGTGGGTACTACCAAAATTACC
C5-rv	Insertion of RI5 in ΔNM	TTGGTAAGAGTTGTTGTATTGGTTAACGTTACCTTCGTTAGCGTGAGACATTTTTTGTTGCTAGTGGGC
C6-fw	Insertion of RI6 in ΔNM	AACAATAATAACAACAACACTAACTCTAACTCCAACTACAACGCAGGTGGGTACTACCAAAATTACC
C6-rv	Insertion of RI6 in ΔNM	TAGTGTTGTTGTTATTATTGTTGTTGTAGTAGTTGTTGTCCATAGACATTTTTTGTTGCTAGTGGGC
C7-fw	Insertion of SA7 in ΔNM	TTGGCTAACTCCACTAACAGATACCAAGGTAATTATTACAACGCAGGTGGGTACTACCAAAATTACC
C7-rv	Insertion of SA7 in ΔNM	GTATCTGTTAGTGGAGTTAGCCAAGAAAACGTAGTTACCAGATCTAGACATTTTTTGTTGCTAGTGGGC
C8-fw	Insertion of LD8 in ΔNM	AACTACGGTTACGGTTCCAATTACAACTATTCCTACTCTGCCGCAGGTGGGTACTACCAAAATTACC
C8-rv	Insertion of LD8 in ΔNM	AATTGGAACCGTAACCGTAGTTGTTAGCAGAAGAGGAGTAAGAAGACATTTTTTGTTGCTAGTGGGC
C9-fw	Insertion of P9 in ΔNM	TCAAAACCAATTCCAAAACTCTCAATACGGTTCTTACCAAGCAGGTGGGTACTACCAAAATTACC
C9-rv	Insertion of P9 in ΔNM	AGTTTTGGAATTGGTTTTGACCATAGGAGGATTGAACGTAACCAGACATTTTTTGTTGCTAGTGGGC
C10-fw	Insertion of HA10 in ΔNM	AACTCCACTTACAACCAATCTGCTTTGATTAACCAAATCGGTGCAGGTGGGTACTACCAAAATTACC
C10-rv	Insertion of HA10 in ΔNM	GCAGATTGGTTGTAAGTGGAGTTCAAGTCAGAGTAACCGGTGGAAGACATTTTTTGTTGCTAGTGGGC
fw-pESCGFP	Vector amplification	GGTTCCGCCGGTTCTGCTGCTGGTTCTGGTATGTCGCGAAGCAAAGGAGAAG
rv-PESCGFP	Vector amplification	ACTAGTGCGGCCGCCCTTTAGTGAG
fw-NM-GFP	NM variants subcloning into pESCGFP	GAATTCAACCCTCACTAAAGGGCGGCCGCACTAGTACATCCATATCTGCCCACTAGCAAC
rv-NM-GFP	NM variants subcloning into pESCGFP	ACCAGAACCAGCAGCAGAACCGGCGGAACCAAACATATCGTTAACAACTTCGTCATCCACTTC
Primers to build the C-DAG strain collection
F_ΔNM	To delet the fisrt 40 amino acids of Sup35 within pVS72	CCGCATCGGCAGGTGGGTACTACCAAAATTACCAAG
R_ΔNM	To delet the fisrt 40 amino acids of Sup35 within pVS72	CCACCTGCCGATGCGGCCGCATTTGGGCCGCTATTATTAC
F_HP1_CDAG	Insertion of HP1 in ΔNM	TGATCAGCTTTAACCAGACCAATTTTAACCAGGGCACCTACAATGCAGGTGGGTACTACCAAAATTACCAAG
R_HP1_CDAG	Insertion of HP1 in ΔNM	TTGGTCTGGTTAAAGCTGATCACGCTGTTGTTATTATTGCCCGATGCGGCCGCATTTGGG
F_HP2_CDAG	Insertion of HP2 in ΔNM	GCGTGAATGAAAACAATAACAACAAAAGCTATTATATCAGCGCAGGTGGGTACTACCAAAATTACCAAG
R_HP2_CDAG	Insertion of HP2 in ΔNM	GTTGTTATTGTTTTCATTCACGCTATTCAGCCAATAAACGCTGCTCGATGCGGCCGCATTTGGG
F_CC3_CDAG	Insertion of CC3 in ΔNM	ATTAACAATCGTCGTTATCAGGATGCCATCAATGTGCTGAATGCAGGTGGGTACTACCAAAATTACCAAG
R_CC3_CDAG	Insertion of CC3 in ΔNM	TCCTGATAACGACGATTGTTAATAAAGTTAAAGGCTGCCTGCATCGATGCGGCCGCATTTGGG
F_BH4_CDAG	Insertion of BH4 in ΔNM	CTGAGCCGTATTCAGAATCGTAATGCCCAGTGGTATTATCTGGCAGGTGGGTACTACCAAAATTACCAAG
R_BH4_CDAG	Insertion of BH4 in ΔNM	ACGATTCTGAATACGGCTCAGAACATTCAGTGCCTGCTGATACGATGCGGCCGCATTTGGG
F_RI5_CDAG	Insertion of RI5 in ΔNM	GAACCAGTATAACAACAGCTATCAGAACACCAATAGCTATAGCGCAGGTGGGTACTACCAAAATTACCAAG
R_RI5_CDAG	Insertion of RI5 in ΔNM	TCTGATAGCTGTTGTTATACTGGTTCACATTACCTTCATTGGCATGCGATGCGGCCGCATTTGGG
F_RI6_CDAG	Insertion of RI6 in ΔNM	CAATAACAACAATAATAATACCAATAGCAACAGCAACTATAATGCAGGTGGGTACTACCAAAATTACCAAG
R_RI6_CDAG	Insertion of RI6 in ΔNM	GCTATTGGTATTATTATTGTTGTTATTGTTATAATAGTTGTTGTCCATCGATGCGGCCGCATTTGGG
F_SA7_CDAG	Insertion of SA7 in ΔNM	TGGCAAATAGCACCAATCGCTATCAGGGCAATTATTACAACGCAGGTGGGTACTACCAAAATTACCAAG
R_SA7_CDAG	Insertion of SA7 in ΔNM	CGATTGGTGCTATTTGCCAGAAAAACATAATTGCCGCTACGCGATGCGGCCGCATTTGGG
F_LD8_CDAG	Insertion of LD8 in ΔNM	AATTATGGTTATGGCAGCAACTACAACTATTCCTATAGCGCAGCAGGTGGGTACTACCAAAATTACCAAG
R_LD8_CDAG	Insertion of LD8 in ΔNM	GTAGTTGCTGCCATAACCATAATTATTTGCGCTGCTGCTATAGCTCGATGCGGCCGCATTTGGG
F_P9_CDAG	Insertion of P9 in ΔNM	GGTCAGAATCAGTTTCAGAATAGCCAGTATGGTAGCTATCAGGCAGGTGGGTACTACCAAAATTACCAAG
R_P9_CDAG	Insertion of P9 in ΔNM	GCTATTCTGAAACTGATTCTGACCATAGCTGCTCTGAACATAACCCGATGCGGCCGCATTTGGG
F_HA10_CDAG	Insertion of HA10 in ΔNM	TGAATAGCACCTATAATCAGAGCGCACTGATCAATCAGATTGGCGCAGGTGGGTACTACCAAAATTACCAAG
R_HA10_CDAG	Insertion of HA10 in ΔNM	CGCTCTGATTATAGGTGCTATTCAGATCGCTATAACCGGTGCTCGATGCGGCCGCATTTGGG
Primers to build the control strain collection (yeast and bacteria)
Fw_R1_CY	Insertion of R1 in ΔNM in coli and yeast	GAGGTAATCCGACCCTGGGTGGCATTACCCGTAAACGTAGCGCAGGTGGGTACTACCAAAATTACCAAG
Rv_R1_C	Insertion of R1 in ΔNM in coli	ACCCAGGGTCGGATTACCTCTACGAGCCATTGCCAGTTCACCCGATGCGGCCGCATTTGGG
Rv_R1_Y	Insertion of R1 in ΔNM in yeast	ACCCAGGGTCGGATTACCTCTACGAGCCATTGCCAGTTCACCAGACATTTTTTGTTGCTAGTGGGCAG
Fw_R2_CY	Insertion of R2 in ΔNM in coli and yeast	CCGATGAACCGCAGGTTGCAGCAGGTGCCCATACCGTTGAAGCAGGTGGGTACTACCAAAATTACCAAG
Rv_R2_C	Insertion of R2 in ΔNM in coli	GCAACCTGCGGTTCATCGGTAACATTTGCACGCCAATCAATCGATGCGGCCGCATTTGGG
Rv_R2_Y	Insertion of R2 in ΔNM in yeast	GCAACCTGCGGTTCATCGGTAACATTTGCACGCCAATCAATAGACATTTTTTGTTGCTAGTGGGCAG
Fw_R3_CY	Insertion of R3 in ΔNM in coli and yeast	TGATGCAAGAAGGTGCACGTCGTACCACCGACAACCAGGGTGCAGGTGGGTACTACCAAAATTACCAAG
Rv_R3_C	Insertion of R3 in ΔNM in coli	ACGTGCACCTTCTTGCATCAGAGTATCGGTATGTTCAGCTTTCGATGCGGCCGCATTTGGG
Rv_R3_Y	Insertion of R3 in ΔNM in yeast	ACGTGCACCTTCTTGCATCAGAGTATCGGTATGTTCAGCTTTAGACATTTTTTGTTGCTAGTGGGCAG
Fw_L1_CY	Insertion of L1 in ΔNM in coli and yeast	GGTTATCATGATGGTGGTCAGCATGGTGGTTACCACGGTGGCGCAGGTGGGTACTACCAAAATTACC
Rv_L1_C	Insertion of L1 in ΔNM in coli	GCTGACCACCATCATGATAACCACCTTGACCTTCATGATAACCCGATGCGGCCGCATTTGGG
Rv_L1_Y	Insertion of L1 in ΔNM in yeast	GCTGACCACCATCATGATAACCACCTTGACCTTCATGATAACCAGACATTTTTTGTTGCTAGTGGGC
Fw_L2_CY	Insertion of L2 in ΔNM in coli and yeast	CGGTGGTAGCCAACAGAGCCGTGGTTCCGGTGGTACCAGCGCAGGTGGGTACTACCAAAATTACC
Rv_L2_C	Insertion of L2 in ΔNM in coli	GCTCTGTTGGCTACCACCGCTTTCGTGAGAGCCATGACCAGACGATGCGGCCGCATTTGGG
Rv_L2_Y	Insertion of L2 in ΔNM in yeast	GCTCTGTTGGCTACCACCGCTTTCGTGAGAGCCATGACCAGAAGACATTTTTTGTTGCTAGTGGGC
Fw_L3_CY	Insertion of L3 in ΔNM in coli and yeast	TCTAACAGCAGCGGTCATGGTAACAACCAGGATAGCAATAATGCAGGTGGGTACTACCAAAATTACC
Rv_L3_C	Insertion of L3 in ΔNM in coli	CCATGACCGCTGCTGTTAGAAGAGTTACGTTCCATACTATTCGATGCGGCCGCATTTGGG
Rv_L3_Y	Insertion of L3 in ΔNM in yeast	CCATGACCGCTGCTGTTAGAAGAGTTACGTTCCATACTATTAGACATTTTTTGTTGCTAGTGGGC
Fw_L4_CY	Insertion of L4 in ΔNM in coli and yeast	GCCATGAACAAGGTATGCAGAGCGGTATGGGTGATGGTATGACCGCAGGTGGGTACTACCAAAATTACC
Rv_L4_C	Insertion of L4 in ΔNM in coli	CTCTGCATACCTTGTTCATGGCTACCCTGCTGATCACTTTTCGATGCGGCCGCATTTGGG
Rv_L4_Y	Insertion of L4 in ΔNM in yeast	CTCTGCATACCTTGTTCATGGCTACCCTGCTGATCACTTTTAGACATTTTTTGTTGCTAGTGGGC
Fw_L5_CY	Insertion of L5 in ΔNM in coli and yeast	TAACAATAGCGGCGGTAGTAATAATGATAATACCAGCAGCCAGGCAGGTGGGTACTACCAAAATTACC
Rv_L5_C	Insertion of L5 in ΔNM in coli	ATTACTACCGCCGCTATTGTTACCACCAGATTCACCGTTGTTCGATGCGGCCGCATTTGGG
Rv_L5_Y	Insertion of L5 in ΔNM in yeast	ATTACTACCGCCGCTATTGTTACCACCAGATTCACCGTTGTTAGACATTTTTTGTTGCTAGTGGGC

## Sheet: Legend
Dataset EV6. List of primers used for the cloning developed in the present work.
