# Supplementary material for: Exogenous prion-like proteins and their potential to trigger cognitive dysfunction
Source: Mol Syst Biol. 2025 May 27;21(8):1004–29. doi: 10.1038/s44320-025-00114-4 (PMC12322145; doi:10.1038/s44320-025-00114-4)
Supplement: Supplementary file 10 — Source data Fig. 2 [file 44320_2025_114_MOESM10_ESM.zip]

Archive with 50 entries (44 files):
- Figure 2/
- __MACOSX/._Figure 2
- Figure 2/.DS_Store
- __MACOSX/Figure 2/._.DS_Store
- Figure 2/2A/
- __MACOSX/Figure 2/._2A
- Figure 2/2C/
- __MACOSX/Figure 2/._2C
- Figure 2/2D/
- __MACOSX/Figure 2/._2D
- Figure 2/2B/
- __MACOSX/Figure 2/._2B
- Figure 2/2A/TEMS_peptides/
- __MACOSX/Figure 2/2A/._TEMS_peptides
- Figure 2/2A/.DS_Store
- __MACOSX/Figure 2/2A/._.DS_Store
- Figure 2/2C/ThT_Fluorescence.xlsx
- __MACOSX/Figure 2/2C/._ThT_Fluorescence.xlsx
- Figure 2/2D/.DS_Store
- __MACOSX/Figure 2/2D/._.DS_Store
- Figure 2/2D/CongoRed_absorbance.xlsx
- __MACOSX/Figure 2/2D/._CongoRed_absorbance.xlsx
- Figure 2/2B/IR_data.xlsx
- __MACOSX/Figure 2/2B/._IR_data.xlsx
- Figure 2/2B/.DS_Store
- __MACOSX/Figure 2/2B/._.DS_Store
- Figure 2/2A/TEMS_peptides/RI5_4000X.tif
- __MACOSX/Figure 2/2A/TEMS_peptides/._RI5_4000X.tif
- Figure 2/2A/TEMS_peptides/Blank_1500X.tif
- __MACOSX/Figure 2/2A/TEMS_peptides/._Blank_1500X.tif
- Figure 2/2A/TEMS_peptides/SA7_4000X.tif
- __MACOSX/Figure 2/2A/TEMS_peptides/._SA7_4000X.tif
- Figure 2/2A/TEMS_peptides/.DS_Store
- __MACOSX/Figure 2/2A/TEMS_peptides/._.DS_Store
- Figure 2/2A/TEMS_peptides/HP2_4000x.tif
- __MACOSX/Figure 2/2A/TEMS_peptides/._HP2_4000x.tif
- Figure 2/2A/TEMS_peptides/HA10D1_4000X.tif
- __MACOSX/Figure 2/2A/TEMS_peptides/._HA10D1_4000X.tif
- Figure 2/2A/TEMS_peptides/P9_4000X.tif
- __MACOSX/Figure 2/2A/TEMS_peptides/._P9_4000X.tif
- Figure 2/2A/TEMS_peptides/CC3_4000X.tif
- __MACOSX/Figure 2/2A/TEMS_peptides/._CC3_4000X.tif
- Figure 2/2A/TEMS_peptides/LD8_4000X.tif
- __MACOSX/Figure 2/2A/TEMS_peptides/._LD8_4000X.tif
- Figure 2/2A/TEMS_peptides/BH4_4000X.tif
- __MACOSX/Figure 2/2A/TEMS_peptides/._BH4_4000X.tif
- Figure 2/2A/TEMS_peptides/RI6_4000X.tif
- __MACOSX/Figure 2/2A/TEMS_peptides/._RI6_4000X.tif
- Figure 2/2A/TEMS_peptides/HP1_4000X.tif
- __MACOSX/Figure 2/2A/TEMS_peptides/._HP1_4000X.tif
