# Supplementary material for: Exogenous prion-like proteins and their potential to trigger cognitive dysfunction
Source: Mol Syst Biol. 2025 May 27;21(8):1004–29. doi: 10.1038/s44320-025-00114-4 (PMC12322145; doi:10.1038/s44320-025-00114-4)
Supplement: Supplementary file 10 — Source data Fig. 2 [file 44320_2025_114_MOESM10_ESM.zip › Figure 2/2C/ThT_Fluorescence.xlsx]

## Sheet: ThT_Fluorescence
	Blank	HP1	HP2	CC3	BH4	RI5	RI6	SA7	LD8	P9	HA10
	1.04024	49.6413	58.4615	66.6421	1.87757	122.093	97.7877	14.3502	23.6687	29.0856	73.1533
	0.994007	47.2217	62.286	63.2158	1.93151	125.656	95.4812	13.0993	26.72	27.619	73.8955
	0.965753	49.0967	58.6182	68.8947	1.81336	125.931	97.7183	16.5899	33.4829	29.8844	72.0565
