# Supplementary material for: Exogenous prion-like proteins and their potential to trigger cognitive dysfunction
Source: Mol Syst Biol. 2025 May 27;21(8):1004–29. doi: 10.1038/s44320-025-00114-4 (PMC12322145; doi:10.1038/s44320-025-00114-4)
Supplement: Supplementary file 10 — Source data Fig. 2 [file 44320_2025_114_MOESM10_ESM.zip › Figure 2/2D/CongoRed_absorbance.xlsx]

## Sheet: CongoRed
Wavel.	HP1	HP2	CC3	BH4	RI5	RI6	SA7	LD8	P9	HA10
400	0.377211	0.369289	0.335314	0.292765	0.429799	0.404476	0.398927	0.425866	0.369386	0.377161
402	0.378856	0.377767	0.328713	0.289385	0.422159	0.401747	0.399821	0.438728	0.375802	0.37314
404	0.381736	0.384833	0.334653	0.291413	0.426934	0.400655	0.40161	0.451233	0.378093	0.369924
406	0.392431	0.387188	0.339274	0.291413	0.429799	0.395197	0.408318	0.476242	0.384968	0.37877
408	0.39819	0.393782	0.345875	0.297498	0.441738	0.418122	0.421288	0.447303	0.393676	0.390832
410	0.409708	0.405558	0.355776	0.304936	0.450812	0.437227	0.429785	0.430868	0.4033	0.399678
412	0.423283	0.422515	0.368317	0.311697	0.454155	0.444869	0.437388	0.450161	0.414299	0.405308
414	0.435212	0.436646	0.380858	0.326572	0.467049	0.445415	0.452147	0.468382	0.430339	0.422598
416	0.456191	0.447009	0.390099	0.344151	0.480898	0.45524	0.469141	0.508039	0.445463	0.431444
418	0.471	0.463495	0.405941	0.361731	0.494747	0.481441	0.486583	0.49875	0.46242	0.468838
420	0.483752	0.483278	0.421782	0.377282	0.511461	0.505459	0.5	0.480529	0.47571	0.491355
422	0.504319	0.50212	0.433663	0.394861	0.531519	0.521834	0.514758	0.495891	0.4945	0.506634
424	0.517894	0.518135	0.448185	0.407032	0.53916	0.521288	0.528623	0.518042	0.510999	0.51146
426	0.535582	0.531324	0.467987	0.423935	0.549666	0.532205	0.546959	0.554126	0.527498	0.531564
428	0.55615	0.547339	0.483828	0.442867	0.567335	0.558406	0.567084	0.570204	0.545371	0.546441
430	0.574249	0.570419	0.493729	0.462475	0.586437	0.588428	0.584973	0.550196	0.56462	0.570969
432	0.595228	0.592087	0.518152	0.479378	0.602197	0.607533	0.599284	0.561272	0.58341	0.589867
434	0.612916	0.610457	0.537294	0.503043	0.624164	0.608079	0.618962	0.586281	0.603575	0.59992
436	0.636364	0.625059	0.547855	0.516565	0.638013	0.626092	0.641324	0.62701	0.621448	0.621632
438	0.649938	0.645313	0.566997	0.537525	0.646132	0.65393	0.658318	0.634512	0.637489	0.637716
440	0.669683	0.664626	0.590759	0.554429	0.667622	0.679585	0.671735	0.617363	0.656279	0.656212
442	0.685726	0.680641	0.594719	0.569304	0.684814	0.68941	0.686941	0.632369	0.671402	0.667873
444	0.702592	0.695243	0.614521	0.588911	0.698185	0.688319	0.705725	0.656306	0.691567	0.675513
446	0.724393	0.715026	0.637624	0.6119	0.714422	0.713974	0.726297	0.688817	0.707608	0.703659
448	0.739613	0.735751	0.649505	0.626775	0.731137	0.744541	0.744633	0.706324	0.72594	0.71733
450	0.75689	0.751295	0.660726	0.643002	0.74212	0.762009	0.756708	0.693462	0.743355	0.739445
452	0.777458	0.770608	0.691749	0.665314	0.760745	0.775109	0.773703	0.703823	0.76352	0.755529
454	0.792267	0.786152	0.706931	0.680865	0.778892	0.776747	0.792487	0.725974	0.77956	0.762364
456	0.81448	0.806406	0.713531	0.703178	0.797994	0.802402	0.813953	0.756342	0.797434	0.791717
458	0.829288	0.829958	0.741914	0.730223	0.813276	0.832969	0.831395	0.78278	0.817599	0.827905
460	0.846977	0.843146	0.761716	0.743746	0.827603	0.849345	0.845259	0.772419	0.833639	0.829111
462	0.865076	0.855393	0.767657	0.753888	0.841452	0.858624	0.857782	0.778135	0.848763	0.829111
464	0.879062	0.873293	0.787459	0.772819	0.858644	0.862991	0.877907	0.802787	0.866636	0.851628
466	0.89675	0.892605	0.815182	0.795808	0.872493	0.884825	0.896243	0.823866	0.883135	0.878166
468	0.91197	0.910033	0.827723	0.812035	0.89255	0.911572	0.911896	0.85995	0.898717	0.893446
470	0.929659	0.925106	0.838284	0.832995	0.907832	0.928493	0.925313	0.855663	0.916132	0.90953
472	0.942822	0.934998	0.858086	0.851251	0.91404	0.935044	0.936047	0.854234	0.926673	0.919984
474	0.952694	0.950542	0.881848	0.86883	0.931232	0.93941	0.952594	0.876742	0.943171	0.931242
476	0.966269	0.963731	0.885809	0.885057	0.946036	0.953057	0.966011	0.893176	0.955087	0.944511
478	0.976553	0.973622	0.90495	0.902637	0.956065	0.972162	0.97585	0.928546	0.967461	0.949337
480	0.985603	0.982572	0.928053	0.91954	0.966571	0.983079	0.983005	0.92533	0.976169	0.968637
482	0.991362	0.988695	0.932013	0.9405	0.981375	0.98417	0.989714	0.923187	0.98396	0.996783
484	0.995475	0.997645	0.943234	0.948614	0.984241	0.983079	0.996869	0.934977	0.990834	1
486	1	1	0.961716	0.947262	0.985196	0.992904	1	0.953912	0.994959	0.983514
488	0.996709	0.999529	0.963696	0.960784	0.995702	1	1	0.978207	1	0.993969
490	0.996298	0.996703	0.965677	0.97025	1	0.99345	0.997764	0.966417	0.997709	0.988339
492	0.99383	0.995761	0.986139	0.979716	0.999522	0.987445	0.996422	0.963201	0.998167	0.989144
494	0.989305	0.990579	0.988119	0.978364	0.999045	0.981441	0.994633	0.976777	0.994959	0.97306
496	0.980255	0.98163	0.983498	0.991886	0.999522	0.978166	0.985689	0.983566	0.988543	0.979493
498	0.965035	0.968912	0.991419	0.995267	0.99618	0.969432	0.972272	1	0.979377	0.971854
500	0.955985	0.95902	1	0.995267	0.993314	0.958515	0.961538	0.992855	0.971586	0.962606
502	0.940354	0.942534	0.988779	0.999324	0.989016	0.940502	0.94678	0.978207	0.958295	0.950945
504	0.920197	0.92699	0.984818	1	0.977555	0.91976	0.932021	0.975348	0.944546	0.938882
506	0.901275	0.907678	0.987459	0.995267	0.969436	0.908297	0.913238	0.975348	0.927589	0.922396
508	0.880708	0.883655	0.972277	0.987153	0.95893	0.89083	0.891324	0.981422	0.911549	0.907519
510	0.862608	0.864814	0.951815	0.984449	0.944604	0.867358	0.872093	0.971061	0.893217	0.889425
512	0.837927	0.845502	0.954455	0.977688	0.934575	0.843886	0.850179	0.945695	0.873511	0.864495
514	0.819005	0.824305	0.942574	0.968898	0.922636	0.824782	0.831395	0.93712	0.856554	0.846803
516	0.793912	0.797456	0.914851	0.960108	0.903056	0.803493	0.808587	0.929618	0.836389	0.832328
518	0.771699	0.779086	0.910231	0.953347	0.891117	0.786026	0.785778	0.929975	0.81714	0.815038
520	0.750309	0.754593	0.90231	0.933063	0.875358	0.760917	0.763417	0.919971	0.795142	0.774025
522	0.726861	0.732454	0.879208	0.91954	0.855778	0.7369	0.740161	0.89532	0.774519	0.756333
524	0.703414	0.706076	0.869307	0.917512	0.84575	0.712882	0.715564	0.878171	0.754354	0.745476
526	0.681613	0.687706	0.862046	0.913455	0.838586	0.697598	0.695886	0.870668	0.735564	0.749497
528	0.661045	0.667923	0.839604	0.902637	0.821394	0.679585	0.677102	0.870311	0.718148	0.725774
530	0.648293	0.651437	0.829043	0.883029	0.803725	0.659934	0.660107	0.861379	0.70165	0.684359
532	0.624434	0.627885	0.817822	0.875592	0.794174	0.637009	0.639088	0.832083	0.68286	0.667471
534	0.599753	0.603391	0.79802	0.864097	0.776504	0.616812	0.614937	0.821722	0.662236	0.648573
536	0.579186	0.579369	0.780198	0.847194	0.75979	0.592249	0.592129	0.814577	0.639322	0.618818
538	0.554916	0.556759	0.764356	0.834348	0.744986	0.567686	0.56619	0.804216	0.616865	0.607961
540	0.530234	0.532266	0.739274	0.830291	0.729704	0.547489	0.542039	0.780993	0.593492	0.597909
542	0.510078	0.51154	0.718152	0.810683	0.711079	0.526747	0.521467	0.758128	0.574244	0.56534
544	0.489099	0.48846	0.69901	0.786342	0.6915	0.502729	0.501342	0.742051	0.553162	0.525131
546	0.464007	0.464437	0.669307	0.773496	0.670965	0.480349	0.474955	0.722758	0.527956	0.506232
548	0.440559	0.441357	0.637624	0.751859	0.647087	0.45524	0.449016	0.707038	0.503208	0.478086
550	0.415056	0.413566	0.609241	0.724814	0.619866	0.429585	0.424866	0.67667	0.476627	0.451146
552	0.388729	0.388601	0.576898	0.705206	0.598376	0.404476	0.399374	0.6413	0.450046	0.433856
554	0.366104	0.365049	0.540594	0.672752	0.567813	0.382096	0.375671	0.616292	0.423465	0.404503
556	0.339367	0.338672	0.50231	0.643002	0.534862	0.350983	0.34839	0.590211	0.396425	0.373542
558	0.317153	0.317004	0.473267	0.616633	0.508596	0.327511	0.324687	0.565559	0.371219	0.347809
560	0.292884	0.291569	0.433003	0.579446	0.477077	0.305677	0.302326	0.533405	0.346471	0.323683
562	0.272316	0.269901	0.39736	0.555781	0.444126	0.282751	0.281753	0.499107	0.318515	0.298351
564	0.248869	0.247763	0.370957	0.524679	0.415473	0.259825	0.257603	0.465881	0.293767	0.277845
566	0.229535	0.228921	0.337954	0.490872	0.386342	0.236354	0.236136	0.438371	0.271769	0.256132
568	0.208556	0.209609	0.30165	0.457066	0.354346	0.216703	0.217352	0.414076	0.247021	0.225171
570	0.189634	0.188884	0.274587	0.428668	0.323782	0.19869	0.198569	0.38085	0.225023	0.213108
572	0.174002	0.172398	0.252145	0.401623	0.300382	0.183952	0.181127	0.350482	0.206233	0.199839
574	0.157548	0.158738	0.221782	0.363759	0.270774	0.163755	0.163238	0.326188	0.187443	0.176116
576	0.143562	0.143665	0.205281	0.340095	0.248806	0.146834	0.149374	0.303323	0.169569	0.154001
578	0.125874	0.125765	0.180858	0.306964	0.223018	0.129913	0.133721	0.278314	0.151237	0.130277
580	0.111888	0.112106	0.156436	0.279919	0.19914	0.116812	0.118515	0.251518	0.13428	0.117813
582	0.10037	0.101272	0.141914	0.258283	0.178128	0.104803	0.105546	0.227581	0.120073	0.107358
584	0.0863842	0.0876119	0.121452	0.236646	0.159026	0.0906114	0.0921288	0.204716	0.106324	0.0965018
586	0.0777458	0.0767781	0.105611	0.214334	0.140879	0.080786	0.082737	0.188639	0.0930339	0.0880579
588	0.0658165	0.0678285	0.0937294	0.192022	0.122254	0.0715066	0.0737925	0.172562	0.0811182	0.0812224
590	0.0592349	0.0617051	0.0838284	0.177147	0.110315	0.0638646	0.0652952	0.155055	0.0742438	0.0631283
592	0.0518305	0.0508714	0.0706271	0.156863	0.0969436	0.0556769	0.0581395	0.13612	0.0627864	0.0566948
594	0.0448375	0.044748	0.0613861	0.144016	0.0850048	0.0469432	0.0496422	0.123258	0.0540788	0.057499
596	0.0386672	0.0395667	0.0554455	0.127789	0.0735435	0.0436681	0.0424866	0.112183	0.0472044	0.053076
598	0.033731	0.0315591	0.0455446	0.110886	0.0630372	0.0360262	0.0371199	0.102537	0.0421632	0.0241255
600	0.027972	0.029675	0.0376238	0.0980392	0.0530086	0.0338428	0.033542	0.092533	0.0348304	0.0237234
602	0.0213904	0.0230805	0.0330033	0.091954	0.0468004	0.0278384	0.0277281	0.079314	0.0293309	0.0386007
604	0.019745	0.0188413	0.030363	0.0845166	0.0401146	0.0218341	0.0232558	0.0707395	0.0261228	0.030961
606	0.0172768	0.0164861	0.0257426	0.0730223	0.0353391	0.0207424	0.0219141	0.0671668	0.0215399	0.017692
608	0.0156314	0.0160151	0.0217822	0.0676133	0.0319962	0.0218341	0.0205725	0.0621651	0.0192484	0.0229192
610	0.0131633	0.0131889	0.0165017	0.0594997	0.0281757	0.0163755	0.0161002	0.0535906	0.0169569	0.0180941
612	0.0119292	0.0113048	0.0151815	0.0534145	0.0248329	0.0131004	0.0143113	0.0478742	0.015582	0.00723764
614	0.00740436	0.0089496	0.0112211	0.045977	0.0200573	0.00927948	0.0116279	0.0421579	0.012374	0.00763973
616	0.00781571	0.00659444	0.0105611	0.0419202	0.0167144	0.0103712	0.009839	0.0392997	0.0109991	0.0100523
618	0.00781571	0.00659444	0.0132013	0.0398918	0.0162369	0.010917	0.00894454	0.0364416	0.0100825	0.00965018
620	0.00575895	0.00612341	0.0118812	0.0344828	0.0138491	0.0103712	0.00670841	0.0335834	0.00779102	0.00763973
622	0.00411353	0.00612341	0.00726073	0.0297498	0.012894	0.00709607	0.00626118	0.0275098	0.00824931	0.00924809
624	0.00287947	0.000942063	0.00792079	0.0277214	0.00859599	0.00436681	0.00313059	0.022508	0.00549954	0.008846
626	0.00370218	0.00329722	0.00594059	0.0263692	0.0095511	0.00600437	0.00402504	0.0228653	0.00595784	0.00965018
628	0.00329083	0.00612341	0.00462046	0.0216362	0.00859599	0.00709607	0.00447227	0.0235798	0.00549954	0.00522718
630	0.00246812	0.000471032	0.00264026	0.0169033	0.00573066	0.00163755	0.00178891	0.0175063	0.00274977	0
632	0.00329083	0.00141309	0.00594059	0.0148749	0.00716332	0.00382096	0.00178891	0.0135763	0.00458295	0.004423
634	0.00164541	0.00423928	0.00594059	0.0141988	0.00573066	0.00382096	0.00313059	0.0128617	0.00366636	0.0100523
636	0.00329083	0.00235516	0.00792079	0.0128465	0.0052531	0.00709607	0.00357782	0.0117899	0.00366636	0.00522718
638	0.00370218	0.00141309	0.00726073	0.0121704	0.00429799	0.00382096	0.00313059	0.0117899	0.00504125	0.00201045
640	0.00123406	0	0.00132013	0.00135227	0	0.0010917	0.000447227	0.0060736	0.00320807	0.00321673
642	0.000411353	0.00282619	0	0.00878972	0.00191022	0.00218341	0.00134168	0.00678814	0.00549954	0.00241255
644	0.000411353	0.000471032	0.0039604	0.00473293	0.00334288	0.00491266	0.00178891	0.00464452	0.00274977	0.00643345
646	0	0.000471032	0.000660066	0	0.00095511	0	0	0	0	0.00281464
648	0.00452489	0.00282619	0.00594059	0.0040568	0.00095511	0.00272926	0	0.00142908	0.00274977	0.00804182
650	0.00411353	0.00423928	0.00726073	0.00338066	0.00143266	0.00327511	0.000894454	0.000714541	0.00595784	0.00482509
