# Supplementary material for: Exogenous prion-like proteins and their potential to trigger cognitive dysfunction
Source: Mol Syst Biol. 2025 May 27;21(8):1004–29. doi: 10.1038/s44320-025-00114-4 (PMC12322145; doi:10.1038/s44320-025-00114-4)
Supplement: Supplementary file 10 — Source data Fig. 2 [file 44320_2025_114_MOESM10_ESM.zip › Figure 2/2B/IR_data.xlsx]

## Sheet: IR_Data
Wavenumber (cm-1)	HP1	HP2	CC3	BH4	RI5	RI6	SA7	LD8	P9	HA10	Blank
1700.91	8.41472e-05	6.56463e-05	0.000209174	0.000190114	9.70026e-05	0.000304144	0.000267775	8.24538e-05	0.000371672	0.00016864	4.02837e-06
1698.98	5.28331e-05	3.96827e-05	0.000328498	0.000205268	5.87421e-05	0.000357168	0.000258409	-0.000127362	0.000518339	0.000142145	6.41865e-06
1697.05	9.17681e-05	6.23972e-05	0.000317307	0.000261856	5.0655e-05	0.000349307	0.000215153	-0.00025918	0.000509102	0.000122565	-8.31215e-06
1695.12	0.000200295	0.000128443	0.000191251	0.000340097	7.44353e-05	0.000298035	0.00015207	-0.000289825	0.000379814	0.000105411	-1.23495e-05
1693.19	0.000332901	0.000193851	6.62253e-05	0.000402866	0.000113144	0.000265162	0.000112338	-0.000233247	0.000287698	0.000104232	-6.6459e-06
1691.27	0.000426386	0.000209339	2.14848e-05	0.000451683	0.000140888	0.000275067	0.000109114	-0.000149605	0.000322556	0.00011527	4.27158e-06
1689.34	0.000481126	0.00019908	6.10647e-06	0.000487165	0.00016109	0.000286818	0.00011402	-7.97915e-05	0.000377686	0.000133701	9.4996e-06
1687.41	0.000501339	0.000192038	-1.7818e-05	0.000473315	0.000176734	0.000280558	0.000110425	-2.61866e-05	0.000382468	0.000164898	2.61239e-06
1685.48	0.000456398	0.000160873	-1.56711e-05	0.000386938	0.000171563	0.000272215	0.000101776	1.51641e-06	0.000394436	0.000197905	-2.85358e-06
1683.55	0.000337613	9.17679e-05	3.31909e-05	0.000242607	0.000135217	0.000262598	8.90166e-05	-1.79806e-05	0.000447863	0.000215191	-4.74425e-06
1681.62	0.000169977	1.76439e-05	0.000104852	7.05933e-05	7.25124e-05	0.000237592	6.40188e-05	-8.56628e-05	0.000513156	0.00020868	-1.89992e-06
1679.69	-1.01953e-05	-2.54978e-05	0.000155204	-0.000103484	-2.62214e-06	0.00019082	1.84354e-05	-0.00018362	0.000552037	0.000193463	-1.89992e-06
1677.77	-0.000174942	-3.22056e-05	0.000157106	-0.000269387	-7.26922e-05	0.000134297	-4.09687e-05	-0.000282261	0.000541632	0.000204068	2.37085e-07
1675.84	-0.000311211	-2.75576e-05	0.000107128	-0.000414938	-0.000126771	7.5723e-05	-0.000105171	-0.000356244	0.000450976	0.000231905	8.07304e-06
1673.91	-0.000405307	-3.22612e-05	9.3504e-06	-0.000532762	-0.000162121	7.62665e-06	-0.000168999	-0.000397454	0.000214784	0.000224448	4.03733e-06
1671.98	-0.000471941	-7.25563e-05	-7.6798e-05	-0.000647945	-0.00019715	-5.05869e-05	-0.000205679	-0.000422122	-0.000151146	0.000135483	-7.18195e-07
1670.05	-0.000560245	-0.00018684	-8.02023e-05	-0.000767654	-0.000266048	-8.78333e-05	-0.000197484	-0.000454393	-0.000529693	-7.22586e-05	-4.74274e-06
1668.12	-0.000663949	-0.000347271	-6.09023e-05	-0.000840611	-0.000360341	-0.00017741	-0.000186337	-0.000477511	-0.000923255	-0.000410202	-1.32994e-05
1666.19	-0.000707368	-0.000453414	-0.000145452	-0.000838246	-0.000428875	-0.000400357	-0.000219502	-0.000448769	-0.00140998	-0.000807182	-7.36219e-06
1664.27	-0.000667516	-0.000453086	-0.000347769	-0.000810033	-0.00045508	-0.000744752	-0.000290098	-0.000366683	-0.00191167	-0.00115984	5.93939e-06
1662.34	-0.000619622	-0.000401934	-0.000511102	-0.000791055	-0.000479798	-0.0010823	-0.000336416	-0.000276124	-0.00213287	-0.00139181	7.11938e-06
1660.41	-0.00059598	-0.000355122	-0.000496074	-0.000723609	-0.000519955	-0.00126356	-0.000316573	-0.00021071	-0.00187385	-0.00142797	-7.1247e-07
1658.48	-0.000510971	-0.000263144	-0.000377	-0.000560623	-0.000523389	-0.00126045	-0.000260286	-0.000161521	-0.00129968	-0.00122824	-2.13741e-06
1656.55	-0.000316085	-9.99054e-05	-0.000222713	-0.000318992	-0.000452174	-0.00106927	-0.000184665	-0.000117218	-0.000563799	-0.00080358	8.07026e-06
1654.62	-5.82446e-05	7.60521e-05	-9.68992e-06	-6.88799e-06	-0.000309603	-0.000678263	-8.08794e-05	-7.87285e-05	0.000276155	-0.000216707	6.88796e-06
1652.7	0.000220214	0.000229368	0.000232274	0.000382766	-0.000100472	-0.000162804	3.59081e-05	-4.20631e-05	0.00104191	0.000423967	-1.2112e-05
1650.77	0.000501383	0.00037566	0.000439196	0.000818983	0.000159879	0.000361214	0.000145744	-3.95012e-07	0.00156292	0.00101039	-4.03733e-06
1648.84	0.000745582	0.000519285	0.000572468	0.00125464	0.000434823	0.000791385	0.000237134	4.81237e-05	0.00180455	0.00145937	2.39398e-07
1646.91	0.00092766	0.000673309	0.000596499	0.0016263	0.000714858	0.00103082	0.000296528	0.000117233	0.00181351	0.00174788	-7.59979e-06
1644.98	0.00102741	0.000855351	0.000523698	0.00182219	0.00100234	0.00103443	0.000327528	0.000220149	0.00170461	0.0019154	-4.7498e-07
1643.05	0.000995988	0.00101472	0.000401319	0.00175589	0.00123896	0.00082829	0.00033887	0.000329964	0.00154913	0.00193137	5.70149e-06
1641.12	0.000808429	0.00105403	0.000258614	0.00140249	0.00134994	0.000476262	0.000327076	0.000402797	0.0013322	0.00169232	7.35727e-06
1639.2	0.000471762	0.000871647	0.000146128	0.000809355	0.00130335	7.83055e-05	0.00029214	0.00041964	0.00110282	0.00116545	3.08737e-06
1637.27	5.09731e-05	0.00043917	3.70165e-05	5.14435e-05	0.00111634	-0.000293434	0.000205995	0.000393383	0.000832465	0.000434419	-1.44869e-05
1635.34	-0.000377666	-0.000173185	-0.000173326	-0.000825861	0.000800069	-0.000634438	3.01251e-05	0.000324654	0.000391087	-0.000378075	-1.42339e-05
1633.41	-0.000809231	-0.000901587	-0.000448498	-0.00171763	0.000329534	-0.000903712	-0.000213831	0.000179472	-0.000170875	-0.00115592	4.62837e-07
1631.48	-0.00123657	-0.0016512	-0.000679734	-0.00243541	-0.000270903	-0.00105326	-0.000474413	-6.49073e-05	-0.000746146	-0.00180019	5.93725e-06
1629.55	-0.00157332	-0.00225223	-0.000854143	-0.00286229	-0.000888724	-0.00110914	-0.000720532	-0.000379221	-0.00135087	-0.00225076	7.1247e-06
1627.63	-0.00174106	-0.00258602	-0.000992839	-0.00299956	-0.00140672	-0.00112128	-0.000933622	-0.000716338	-0.00200742	-0.00251624	3.09055e-06
1625.7	-0.00174611	-0.00263055	-0.00104065	-0.00286321	-0.00176348	-0.00108566	-0.00107554	-0.00105179	-0.00259477	-0.00261902	-4.51514e-06
1623.77	-0.00160774	-0.00237817	-0.000926846	-0.00251053	-0.00192782	-0.000959569	-0.0010939	-0.00134229	-0.00290842	-0.00250895	-2.3749e-06
1621.84	-0.00135382	-0.00187502	-0.000653999	-0.0020395	-0.00191286	-0.000738571	-0.000977761	-0.00153793	-0.00286809	-0.00218768	7.1247e-06
1619.91	-0.0010268	-0.00123821	-0.000305307	-0.00149269	-0.00177836	-0.000474154	-0.000776224	-0.00161497	-0.00258474	-0.00178615	4.0382e-06
1617.98	-0.000644519	-0.000578294	1.20459e-05	-0.000908431	-0.00155126	-0.000227444	-0.000550933	-0.00155016	-0.00218626	-0.00139635	-3.56333e-06
1616.06	-0.000251026	4.34161e-06	0.000248667	-0.000352296	-0.00124099	-1.70551e-05	-0.000334913	-0.00131683	-0.00166711	-0.000999626	-4.98729e-06
1614.13	8.69035e-05	0.000448107	0.000391631	0.000126733	-0.000891568	0.000168191	-0.000143652	-0.000922566	-0.00100701	-0.000535464	-2.61239e-06
1612.2	0.00033587	0.000756087	0.000437226	0.000504275	-0.000560809	0.000327526	1.62172e-05	-0.000438115	-0.000286444	1.73222e-05	3.32972e-06
1610.27	0.000494231	0.000936868	0.000407324	0.00079173	-0.000279921	0.000442222	0.000145692	3.73658e-05	0.000361098	0.00057026	6.16757e-06
1608.34	0.000583773	0.00100585	0.000335718	0.00101213	-3.28927e-05	0.000500119	0.000246889	0.000437865	0.000833892	0.000992909	-4.7498e-07
1606.41	0.000638943	0.000994713	0.00023694	0.00112977	0.000215009	0.000499759	0.000314653	0.000739662	0.00107506	0.00121084	-1.89564e-06
1604.48	0.000654883	0.000904333	0.000142838	0.00111627	0.000452076	0.000455023	0.000343775	0.000911431	0.00110799	0.00120967	2.13307e-06
1602.56	0.000616787	0.000752561	0.000106084	0.00102018	0.000631602	0.000405831	0.000350272	0.00093148	0.00105302	0.00105094	5.22478e-06
1600.63	0.000555851	0.000605965	0.000114432	0.000881806	0.000728574	0.000370485	0.000348278	0.000832125	0.000981926	0.00085301	3.56235e-06
