# Supplementary material for: Exogenous prion-like proteins and their potential to trigger cognitive dysfunction
Source: Mol Syst Biol. 2025 May 27;21(8):1004–29. doi: 10.1038/s44320-025-00114-4 (PMC12322145; doi:10.1038/s44320-025-00114-4)
Supplement: Supplementary file 11 — Source data Fig. 3 [file 44320_2025_114_MOESM11_ESM.zip]

Archive with 32 entries (25 files):
- Figure 3/
- __MACOSX/._Figure 3
- Figure 3/3E/
- __MACOSX/Figure 3/._3E
- Figure 3/3B/
- __MACOSX/Figure 3/._3B
- Figure 3/3C/
- __MACOSX/Figure 3/._3C
- Figure 3/3D/
- __MACOSX/Figure 3/._3D
- Figure 3/.DS_Store
- __MACOSX/Figure 3/._.DS_Store
- Figure 3/3A/
- __MACOSX/Figure 3/._3A
- Figure 3/3F/
- __MACOSX/Figure 3/._3F
- Figure 3/3E/MTT_assay.xlsx
- __MACOSX/Figure 3/3E/._MTT_assay.xlsx
- Figure 3/3B/Half_time.xlsx
- __MACOSX/Figure 3/3B/._Half_time.xlsx
- Figure 3/3C/Lag_time.xlsx
- __MACOSX/Figure 3/3C/._Lag_time.xlsx
- Figure 3/3D/net_chargeXlag_time.xlsx
- __MACOSX/Figure 3/3D/._net_chargeXlag_time.xlsx
- Figure 3/3D/.DS_Store
- __MACOSX/Figure 3/3D/._.DS_Store
- Figure 3/3A/ThT_Kinetics.xlsx
- __MACOSX/Figure 3/3A/._ThT_Kinetics.xlsx
- Figure 3/3F/DCFDA_H2DCFDA_signal.xlsx
- __MACOSX/Figure 3/3F/._DCFDA_H2DCFDA_signal.xlsx
- Figure 3/3F/.DS_Store
- __MACOSX/Figure 3/3F/._.DS_Store
