# Supplementary material for: Exogenous prion-like proteins and their potential to trigger cognitive dysfunction
Source: Mol Syst Biol. 2025 May 27;21(8):1004–29. doi: 10.1038/s44320-025-00114-4 (PMC12322145; doi:10.1038/s44320-025-00114-4)
Supplement: Supplementary file 11 — Source data Fig. 3 [file 44320_2025_114_MOESM11_ESM.zip › Figure 3/3E/MTT_assay.xlsx]

## Sheet: Sheet1
Control		HP1		HP2		CC3		BH4		RI5		RI6		SA7		LD8		P9		HA10
Mean	SD	Mean	SD	Mean	SD	Mean	SD	Mean	SD	Mean	SD	Mean	SD	Mean	SD	Mean	SD	Mean	SD	Mean	SD
100	16.65	28.6729	2.90712	33.0347	4.03864	60.8416	0.957647	64.515	9.49765	43.0352	3.36238	53.1129	2.59323	53.0151	12.6047	43.3559	7.93119	39.7842	10.2619	60.6045	5.54105
