# Supplementary material for: Exogenous prion-like proteins and their potential to trigger cognitive dysfunction
Source: Mol Syst Biol. 2025 May 27;21(8):1004–29. doi: 10.1038/s44320-025-00114-4 (PMC12322145; doi:10.1038/s44320-025-00114-4)
Supplement: Supplementary file 11 — Source data Fig. 3 [file 44320_2025_114_MOESM11_ESM.zip › Figure 3/3D/net_chargeXlag_time.xlsx]

## Sheet: charge&lag
peptide	net_charge	lag_time (x̄)	lag_time (SEM)
HP1	-0.1	0.817294	0.179855
HP2	-0.1	0.650283	0.108973
CC3	0.9	0.490281	0.115215
BH4	1.9	0.390779	0.131289
RI5	-0.9	0.985062	0.129843
RI6	-1.1	0.415829	0.0925615
SA7	1.9	0.285263	0.0835752
LD8	-0.1	0.762884	0.203454
P9	-0.1	0.681413	0.0847873
HA10	-1.1	1.19759	0.119389
