# Supplementary material for: Exogenous prion-like proteins and their potential to trigger cognitive dysfunction
Source: Mol Syst Biol. 2025 May 27;21(8):1004–29. doi: 10.1038/s44320-025-00114-4 (PMC12322145; doi:10.1038/s44320-025-00114-4)
Supplement: Supplementary file 11 — Source data Fig. 3 [file 44320_2025_114_MOESM11_ESM.zip › Figure 3/3A/ThT_Kinetics.xlsx]

## Sheet: ThT_time
Time [h]	AB40	HP1	HP2	CC3	BH4	RI5	RI6	SA7	LD8	P9	HA10
0	0.0937259	0.029542	0.0219284	0	0	0.00287571	0.00174323	0	0.0222358	0.0189533	0.0268995
0.166806	0.083581	0.0127269	0.0192365	0.00543355	0.016035	0.00520088	0.00302966	0.0209927	0.0129862	0.00491312	0.0267103
0.333472	0.0692359	0.00445988	0.00906699	0.0190237	0.0404306	0.00188755	0	0.0577673	0.0114519	0	0.013993
0.500167	0.055739	0	0.0026967	0.0372328	0.0686386	0	0.0233504	0.101431	0.0117938	0.000440214	0.00399127
0.666861	0.0479937	0.000559996	0	0.0597335	0.0854382	0.00166948	0.053088	0.143828	0.010715	0.00470074	0.000631229
0.833556	0.0419545	0.00507095	0.00554024	0.0843587	0.10449	0.00344258	0.0817721	0.182076	0.0098076	0.0103002	0.000428375
1.00025	0.0358325	0.0102278	0.0145876	0.115066	0.141462	0.00911757	0.107284	0.225496	0.00609365	0.0218794	0.00205432
1.16692	0.0257269	0.0163691	0.0230695	0.142547	0.171102	0.00846938	0.133091	0.260768	0.00132557	0.0345017	0.000369785
1.33361	0.0194373	0.021636	0.0358201	0.177268	0.211512	0.00506696	0.160389	0.290847	0	0.0577049	0.00192519
1.50031	0.0133314	0.0301466	0.0528261	0.212871	0.25174	0.00328581	0.181011	0.317072	0.00602569	0.0848699	0
1.667	0.007431	0.0374917	0.0864225	0.244227	0.299253	0.000281423	0.195325	0.348123	0.0382528	0.138618	0.00136316
1.83369	0.00410992	0.0489629	0.132971	0.275346	0.336984	0.00404891	0.215717	0.373913	0.0466272	0.185086	0.00231503
2.00036	0	0.065764	0.184135	0.305988	0.386377	0.0268864	0.227461	0.396361	0.0740324	0.225861	0.00777262
2.16706	0.00771416	0.0947674	0.246095	0.346029	0.422398	0.0568123	0.246136	0.424878	0.0984706	0.274418	0.0180871
2.33375	0.0268538	0.125925	0.313496	0.374354	0.45913	0.080937	0.259017	0.44874	0.141099	0.316378	0.0313632
2.50044	0.10189	0.163598	0.377444	0.405683	0.499998	0.114373	0.27482	0.473883	0.183051	0.364999	0.0503523
2.66714	0.175558	0.198364	0.433656	0.436242	0.532912	0.15331	0.307997	0.499938	0.246918	0.408457	0.073822
2.83381	0.2486	0.24431	0.489955	0.466599	0.565377	0.190073	0.341098	0.522277	0.285432	0.449613	0.102052
3.0005	0.325283	0.282539	0.533136	0.501984	0.591201	0.229873	0.387695	0.548911	0.337171	0.486411	0.134603
3.16719	0.391673	0.31911	0.577763	0.527068	0.620041	0.265648	0.422815	0.567786	0.366002	0.514353	0.16801
3.33389	0.445277	0.3646	0.620413	0.562237	0.647183	0.308467	0.462874	0.588934	0.398429	0.549873	0.207343
3.50058	0.491565	0.402797	0.655485	0.59131	0.669819	0.352573	0.494757	0.612232	0.439652	0.582384	0.247192
3.66725	0.532881	0.444545	0.686413	0.621202	0.693736	0.394304	0.535308	0.6318	0.478373	0.610976	0.287617
3.83394	0.573559	0.484773	0.712077	0.640468	0.709107	0.440352	0.563026	0.655391	0.522225	0.632325	0.333864
4.00064	0.599979	0.523981	0.736114	0.665794	0.72755	0.479783	0.584666	0.669352	0.551012	0.656386	0.375579
4.16733	0.630447	0.557064	0.758347	0.697175	0.746624	0.520025	0.613055	0.679976	0.590852	0.671768	0.42383
4.334	0.66354	0.5853	0.779877	0.706033	0.754587	0.556543	0.639587	0.69302	0.637612	0.693091	0.464829
4.50069	0.692562	0.619293	0.798803	0.722783	0.76905	0.592341	0.665851	0.708046	0.672656	0.708029	0.50967
4.66739	0.713491	0.651015	0.819082	0.732039	0.776713	0.624603	0.68514	0.733769	0.696773	0.733764	0.55053
4.83408	0.738067	0.676221	0.826275	0.756642	0.789427	0.64953	0.703911	0.74974	0.720785	0.751443	0.583172
5.00078	0.754122	0.698848	0.841525	0.775846	0.802978	0.676164	0.720533	0.768178	0.74139	0.761077	0.623009
5.16744	0.766941	0.719007	0.854416	0.793692	0.81265	0.701889	0.736241	0.779839	0.760815	0.778073	0.652847
5.33414	0.780093	0.744335	0.861617	0.804511	0.829397	0.718773	0.760324	0.795609	0.781464	0.792197	0.679671
5.50083	0.795701	0.76726	0.868347	0.82082	0.848395	0.734524	0.770864	0.809781	0.806133	0.80733	0.708736
5.66753	0.80388	0.785377	0.882327	0.827468	0.852953	0.752808	0.790172	0.823383	0.830448	0.819689	0.732725
5.83422	0.819886	0.803146	0.895705	0.837479	0.874425	0.765239	0.79611	0.833719	0.837868	0.833598	0.750792
6.00089	0.831002	0.81997	0.89837	0.858675	0.880172	0.775416	0.808527	0.843957	0.839182	0.844568	0.766577
6.16758	0.844208	0.834517	0.910846	0.878054	0.885793	0.790248	0.818398	0.860375	0.853601	0.862067	0.78329
6.33428	0.858274	0.844744	0.91457	0.882632	0.881922	0.803436	0.828474	0.86082	0.853328	0.868253	0.798654
6.50097	0.870078	0.854292	0.92041	0.889873	0.89453	0.8132	0.832685	0.867235	0.857222	0.877762	0.808009
6.66767	0.88784	0.874709	0.926842	0.898119	0.904834	0.828344	0.851507	0.883198	0.870074	0.890654	0.8235
6.83433	0.894928	0.883078	0.937397	0.905996	0.91097	0.848714	0.867185	0.890913	0.879408	0.89478	0.839195
7.00103	0.898829	0.89613	0.937539	0.912065	0.921145	0.863802	0.874028	0.897567	0.895895	0.909806	0.848656
7.16772	0.915067	0.910284	0.945558	0.925238	0.936227	0.879171	0.892926	0.908675	0.897513	0.917336	0.86882
7.33442	0.915213	0.918186	0.946325	0.929565	0.937668	0.886594	0.899583	0.895723	0.905927	0.923203	0.878181
7.50108	0.922385	0.922426	0.95076	0.939517	0.946935	0.898831	0.905946	0.915423	0.913882	0.930961	0.89439
7.66778	0.929883	0.930427	0.956104	0.938443	0.948389	0.904421	0.914207	0.922994	0.917218	0.938472	0.90412
7.83447	0.931545	0.938433	0.960771	0.933586	0.94856	0.913378	0.921058	0.924331	0.917515	0.941822	0.908968
8.00117	0.94532	0.948761	0.966957	0.951812	0.958867	0.921323	0.918061	0.929277	0.934113	0.951266	0.916378
8.16786	0.951547	0.951165	0.966848	0.953123	0.962682	0.925326	0.930586	0.94029	0.941611	0.959001	0.927396
8.33453	0.960945	0.954977	0.974317	0.967797	0.974404	0.937349	0.939334	0.950758	0.949707	0.956118	0.934594
8.50122	0.974247	0.963839	0.97672	0.97257	0.970227	0.943216	0.944416	0.951454	0.958111	0.963474	0.944782
8.66794	0.980433	0.966715	0.981806	0.967569	0.981436	0.946884	0.95899	0.95121	0.960485	0.965919	0.95377
8.83461	0.987122	0.969633	0.98871	0.97677	0.987104	0.959097	0.961908	0.953655	0.964986	0.975538	0.958623
9.00131	0.989816	0.971948	0.989378	0.985201	0.984848	0.960038	0.970734	0.964615	0.973298	0.9809	0.961776
9.16797	0.996435	0.984285	0.992204	0.992924	0.993912	0.965351	0.98042	0.977568	0.974445	0.985475	0.967972
9.33467	0.994744	0.986592	0.993485	0.991643	0.994009	0.971719	0.986912	0.98125	0.980815	0.989028	0.974507
9.50136	0.993001	0.990263	0.995883	0.990568	0.999731	0.97426	0.988464	0.989367	0.984231	0.995677	0.975051
9.66806	0.99793	0.991538	0.996823	0.987587	1	0.989032	0.995514	0.987924	0.989394	0.996474	0.985307
9.83475	1	0.998306	1	0.984943	0.993797	0.996312	0.997651	0.996623	0.993134	0.996813	0.992881
10.0014	0.999567	1	0.995293	1	0.996245	1	1	1	1	1	1
