# Supplementary material for: Exogenous prion-like proteins and their potential to trigger cognitive dysfunction
Source: Mol Syst Biol. 2025 May 27;21(8):1004–29. doi: 10.1038/s44320-025-00114-4 (PMC12322145; doi:10.1038/s44320-025-00114-4)
Supplement: Supplementary file 11 — Source data Fig. 3 [file 44320_2025_114_MOESM11_ESM.zip › Figure 3/3F/DCFDA_H2DCFDA_signal.xlsx]

## Sheet: ROS
	Pos	Neg	HP1	HP2	CC3	BH4	RI5	RI6	SA7	LD8	P9	HA10
Mean	2.809	1	1.59162	1.17829	2.71084	1.42184	1.30015	1.58454	1.41971	1.31391	1.20986	1.22702
SD	0.567679	0.239134	0.565793	0.141016	0.58562	0.319094	0.260572	0.273403	0.186078	0.290408	0.270495	0.304159
