# Supplementary material for: Exogenous prion-like proteins and their potential to trigger cognitive dysfunction
Source: Mol Syst Biol. 2025 May 27;21(8):1004–29. doi: 10.1038/s44320-025-00114-4 (PMC12322145; doi:10.1038/s44320-025-00114-4)
Supplement: Supplementary file 12 — Source data Fig. 4 [file 44320_2025_114_MOESM12_ESM.zip]

Archive with 104 entries (99 files):
- Figure 4/
- __MACOSX/._Figure 4
- Figure 4/.DS_Store
- __MACOSX/Figure 4/._.DS_Store
- Figure 4/4B/
- __MACOSX/Figure 4/._4B
- Figure 4/4C/
- __MACOSX/Figure 4/._4C
- Figure 4/4D/
- __MACOSX/Figure 4/._4D
- Figure 4/4B/.DS_Store
- __MACOSX/Figure 4/4B/._.DS_Store
- Figure 4/4B/GFP yeast/
- __MACOSX/Figure 4/4B/._GFP yeast
- Figure 4/4C/RI6.tiff
- __MACOSX/Figure 4/4C/._RI6.tiff
- Figure 4/4C/HA10.tiff
- __MACOSX/Figure 4/4C/._HA10.tiff
- Figure 4/4C/HP1.tiff
- __MACOSX/Figure 4/4C/._HP1.tiff
- Figure 4/4C/P9.jpg
- __MACOSX/Figure 4/4C/._P9.jpg
- Figure 4/4C/SA7.tiff
- __MACOSX/Figure 4/4C/._SA7.tiff
- Figure 4/4C/NM.tiff
- __MACOSX/Figure 4/4C/._NM.tiff
- Figure 4/4C/LD8.jpg
- __MACOSX/Figure 4/4C/._LD8.jpg
- Figure 4/4C/CC3.tiff
- __MACOSX/Figure 4/4C/._CC3.tiff
- Figure 4/4C/DeltaNM.tiff
- __MACOSX/Figure 4/4C/._DeltaNM.tiff
- Figure 4/4C/HP2.tiff
- __MACOSX/Figure 4/4C/._HP2.tiff
- Figure 4/4C/RI5.tiff
- __MACOSX/Figure 4/4C/._RI5.tiff
- Figure 4/4C/BH4.tiff
- __MACOSX/Figure 4/4C/._BH4.tiff
- Figure 4/4D/PSI_counting.xlsx
- __MACOSX/Figure 4/4D/._PSI_counting.xlsx
- Figure 4/4B/GFP yeast/Fig-LD8_0001_Trans.tif
- __MACOSX/Figure 4/4B/GFP yeast/._Fig-LD8_0001_Trans.tif
- Figure 4/4B/GFP yeast/Fig-deltaNM_0003.tif
- __MACOSX/Figure 4/4B/GFP yeast/._Fig-deltaNM_0003.tif
- Figure 4/4B/GFP yeast/Fig-BH4_0003_GFP.tif
- __MACOSX/Figure 4/4B/GFP yeast/._Fig-BH4_0003_GFP.tif
- Figure 4/4B/GFP yeast/Fig-LD8_0001.tif
- __MACOSX/Figure 4/4B/GFP yeast/._Fig-LD8_0001.tif
- Figure 4/4B/GFP yeast/Fig-SA7_0003_GFP.tif
- __MACOSX/Figure 4/4B/GFP yeast/._Fig-SA7_0003_GFP.tif
- Figure 4/4B/GFP yeast/Fig-NM_0004.tif
- __MACOSX/Figure 4/4B/GFP yeast/._Fig-NM_0004.tif
- Figure 4/4B/GFP yeast/Fig-HP2_0001_Trans.tif
- __MACOSX/Figure 4/4B/GFP yeast/._Fig-HP2_0001_Trans.tif
- Figure 4/4B/GFP yeast/Fig-P9_0003.tif
- __MACOSX/Figure 4/4B/GFP yeast/._Fig-P9_0003.tif
- Figure 4/4B/GFP yeast/Fig-NM_0004_Trans.tif
- __MACOSX/Figure 4/4B/GFP yeast/._Fig-NM_0004_Trans.tif
- Figure 4/4B/GFP yeast/Fig-CC3_0002.tif
- __MACOSX/Figure 4/4B/GFP yeast/._Fig-CC3_0002.tif
- Figure 4/4B/GFP yeast/Fig-deltaNM_0003_GFP.tif
- __MACOSX/Figure 4/4B/GFP yeast/._Fig-deltaNM_0003_GFP.tif
- Figure 4/4B/GFP yeast/Fig-RI5_0002_GFP.tif
- __MACOSX/Figure 4/4B/GFP yeast/._Fig-RI5_0002_GFP.tif
- Figure 4/4B/GFP yeast/Fig-NM_0004_GFP.tif
- __MACOSX/Figure 4/4B/GFP yeast/._Fig-NM_0004_GFP.tif
- Figure 4/4B/GFP yeast/Fig-RI6_0002_Trans.tif
- __MACOSX/Figure 4/4B/GFP yeast/._Fig-RI6_0002_Trans.tif
- Figure 4/4B/GFP yeast/Fig-HP2_0001_GFP.tif
- __MACOSX/Figure 4/4B/GFP yeast/._Fig-HP2_0001_GFP.tif
- Figure 4/4B/GFP yeast/Fig-HP1_0003.tif
- __MACOSX/Figure 4/4B/GFP yeast/._Fig-HP1_0003.tif
- Figure 4/4B/GFP yeast/Fig-RI5_0002.tif
- __MACOSX/Figure 4/4B/GFP yeast/._Fig-RI5_0002.tif
- Figure 4/4B/GFP yeast/Fig-HA10_0024_Trans.tif
- __MACOSX/Figure 4/4B/GFP yeast/._Fig-HA10_0024_Trans.tif
- Figure 4/4B/GFP yeast/Fig-RI6_0002_GFP.tif
- __MACOSX/Figure 4/4B/GFP yeast/._Fig-RI6_0002_GFP.tif
- Figure 4/4B/GFP yeast/Fig-CC3_0002_GFP.tif
- __MACOSX/Figure 4/4B/GFP yeast/._Fig-CC3_0002_GFP.tif
- Figure 4/4B/GFP yeast/Fig-SA7_0003.tif
- __MACOSX/Figure 4/4B/GFP yeast/._Fig-SA7_0003.tif
- Figure 4/4B/GFP yeast/Fig-CC3_0002_Trans.tif
- __MACOSX/Figure 4/4B/GFP yeast/._Fig-CC3_0002_Trans.tif
- Figure 4/4B/GFP yeast/Fig-LD8_0001_GFP.tif
- __MACOSX/Figure 4/4B/GFP yeast/._Fig-LD8_0001_GFP.tif
- Figure 4/4B/GFP yeast/Fig-HP2_0001.tif
- __MACOSX/Figure 4/4B/GFP yeast/._Fig-HP2_0001.tif
- Figure 4/4B/GFP yeast/Fig-HP1_0003_GFP.tif
- __MACOSX/Figure 4/4B/GFP yeast/._Fig-HP1_0003_GFP.tif
- Figure 4/4B/GFP yeast/Fig-RI6_0002.tif
- __MACOSX/Figure 4/4B/GFP yeast/._Fig-RI6_0002.tif
- Figure 4/4B/GFP yeast/Fig-BH4_0003.tif
- __MACOSX/Figure 4/4B/GFP yeast/._Fig-BH4_0003.tif
- Figure 4/4B/GFP yeast/Fig-HA10_0024.tif
- __MACOSX/Figure 4/4B/GFP yeast/._Fig-HA10_0024.tif
- Figure 4/4B/GFP yeast/Fig-HA10_0024_GFP.tif
- __MACOSX/Figure 4/4B/GFP yeast/._Fig-HA10_0024_GFP.tif
- Figure 4/4B/GFP yeast/Fig-HP1_0003_Trans.tif
- __MACOSX/Figure 4/4B/GFP yeast/._Fig-HP1_0003_Trans.tif
- Figure 4/4B/GFP yeast/Fig-deltaNM_0003_Trans.tif
- __MACOSX/Figure 4/4B/GFP yeast/._Fig-deltaNM_0003_Trans.tif
- Figure 4/4B/GFP yeast/Fig-P9_0003_GFP.tif
- __MACOSX/Figure 4/4B/GFP yeast/._Fig-P9_0003_GFP.tif
