# Supplementary material for: Exogenous prion-like proteins and their potential to trigger cognitive dysfunction
Source: Mol Syst Biol. 2025 May 27;21(8):1004–29. doi: 10.1038/s44320-025-00114-4 (PMC12322145; doi:10.1038/s44320-025-00114-4)
Supplement: Supplementary file 12 — Source data Fig. 4 [file 44320_2025_114_MOESM12_ESM.zip › Figure 4/4D/PSI_counting.xlsx]

## Sheet: PSI+
∆NM	NM	CC3	RI5	RI6	SA7	BH4	HP2	HP1	P9	LD8	HA10
33.33	100.00	71.19	74.53	55.68	88.06	100.00	93.24	100.00	50.00	78.85	94.32
18.25	100.00	61.75	78.95	70.78	87.12	91.60	99.50	100.00	76.33	95.24	58.50
40.88	100.00	62.31	88.43	71.33	90.06	82.59	100.00	100.00	74.32	99.00	71.48
