# Supplementary material for: Exogenous prion-like proteins and their potential to trigger cognitive dysfunction
Source: Mol Syst Biol. 2025 May 27;21(8):1004–29. doi: 10.1038/s44320-025-00114-4 (PMC12322145; doi:10.1038/s44320-025-00114-4)
Supplement: Supplementary file 13 — Source data Fig. 5 [file 44320_2025_114_MOESM13_ESM.zip]

Archive with 40 entries (37 files):
- Figure 5/
- __MACOSX/._Figure 5
- Figure 5/.DS_Store
- __MACOSX/Figure 5/._.DS_Store
- Figure 5/5C/
- __MACOSX/Figure 5/._5C
- Figure 5/5B/
- __MACOSX/Figure 5/._5B
- Figure 5/5C/P9_2500x.tif
- __MACOSX/Figure 5/5C/._P9_2500x.tif
- Figure 5/5C/BH4_2000x.tif
- __MACOSX/Figure 5/5C/._BH4_2000x.tif
- Figure 5/5C/.DS_Store
- __MACOSX/Figure 5/5C/._.DS_Store
- Figure 5/5C/SA7_2500x.tif
- __MACOSX/Figure 5/5C/._SA7_2500x.tif
- Figure 5/5C/RI5_2500x.tif
- __MACOSX/Figure 5/5C/._RI5_2500x.tif
- Figure 5/5C/HP2_2500x.tif
- __MACOSX/Figure 5/5C/._HP2_2500x.tif
- Figure 5/5C/RI6_2500x.tif
- __MACOSX/Figure 5/5C/._RI6_2500x.tif
- Figure 5/5C/HP1_2500x.tif
- __MACOSX/Figure 5/5C/._HP1_2500x.tif
- Figure 5/5C/NM_1500x.tif
- __MACOSX/Figure 5/5C/._NM_1500x.tif
- Figure 5/5C/M_2500x.tif
- __MACOSX/Figure 5/5C/._M_2500x.tif
- Figure 5/5C/DeltaNM_2500x.tif
- __MACOSX/Figure 5/5C/._DeltaNM_2500x.tif
- Figure 5/5C/LD8_2500X.tif
- __MACOSX/Figure 5/5C/._LD8_2500X.tif
- Figure 5/5C/HA10_2000x.tif
- __MACOSX/Figure 5/5C/._HA10_2000x.tif
- Figure 5/5C/CC3_2500x.tif
- __MACOSX/Figure 5/5C/._CC3_2500x.tif
- Figure 5/5B/.DS_Store
- __MACOSX/Figure 5/5B/._.DS_Store
- Figure 5/5B/RedIntensity.xlsx
- __MACOSX/Figure 5/5B/._RedIntensity.xlsx
