# Supplementary material for: Exogenous prion-like proteins and their potential to trigger cognitive dysfunction
Source: Mol Syst Biol. 2025 May 27;21(8):1004–29. doi: 10.1038/s44320-025-00114-4 (PMC12322145; doi:10.1038/s44320-025-00114-4)
Supplement: Supplementary file 13 — Source data Fig. 5 [file 44320_2025_114_MOESM13_ESM.zip › Figure 5/5B/RedIntensity.xlsx]

## Sheet: CongoRed
M	NM	Delta	HP1	HP2	CC4	BH4	RI5	RI6	SA7	LD8	P9	HA10
0.263158	0.789474	0.578947	0.736842	0.631579	0.263158	0.210526	0.0526316	0.842105	0.631579	0.421053	0.631579	0.526316
0	0.684211	0.631579	0.631579	0.421053	0.421053	0.421053	0	1	0.473684	0.578947	0.473684	0.421053
0.210526	0.894737	0.421053	0.578947	0.421053	0.315789	0.0526316	0.157895	0.947368	0.526316	0.263158	0.421053	0.368421
0.105263	0.947368	0.473684	0.473684	0.473684	0.526316	0.210526	0.263158	0.894737	0.578947	0.526316	0.526316	0.578947
