# Supplementary material for: Exogenous prion-like proteins and their potential to trigger cognitive dysfunction
Source: Mol Syst Biol. 2025 May 27;21(8):1004–29. doi: 10.1038/s44320-025-00114-4 (PMC12322145; doi:10.1038/s44320-025-00114-4)
Supplement: Supplementary file 14 — Source data Fig. 6 [file 44320_2025_114_MOESM14_ESM.zip]

Archive with 22 entries (18 files):
- Figure 6/
- __MACOSX/._Figure 6
- Figure 6/.DS_Store
- __MACOSX/Figure 6/._.DS_Store
- Figure 6/6B/
- __MACOSX/Figure 6/._6B
- Figure 6/6E/
- __MACOSX/Figure 6/._6E
- Figure 6/6D/
- __MACOSX/Figure 6/._6D
- Figure 6/6B/.DS_Store
- __MACOSX/Figure 6/6B/._.DS_Store
- Figure 6/6B/Chemotaxis.xlsx
- __MACOSX/Figure 6/6B/._Chemotaxis.xlsx
- Figure 6/6B/~$Chemotaxis.xlsx
- __MACOSX/Figure 6/6B/._~$Chemotaxis.xlsx
- Figure 6/6E/memoryXprotein.xlsx
- __MACOSX/Figure 6/6E/._memoryXprotein.xlsx
- Figure 6/6D/.DS_Store
- __MACOSX/Figure 6/6D/._.DS_Store
- Figure 6/6D/memoryXoxidation.xlsx
- __MACOSX/Figure 6/6D/._memoryXoxidation.xlsx
