# Supplementary material for: Exogenous prion-like proteins and their potential to trigger cognitive dysfunction
Source: Mol Syst Biol. 2025 May 27;21(8):1004–29. doi: 10.1038/s44320-025-00114-4 (PMC12322145; doi:10.1038/s44320-025-00114-4)
Supplement: Supplementary file 14 — Source data Fig. 6 [file 44320_2025_114_MOESM14_ESM.zip › Figure 6/6B/Chemotaxis.xlsx]

## Sheet: Naïve
DeltaNM	NM	HP1	HP2	CC3	BH4	RI5	RI6	SA7	LD8	P9	HA10
0	0.0111524	-0.0070028	-0.054902	-0.190476	-0.142857	-0.0108932	0.0139211	-0.0254777	-0.048	0.0628272	-0.005997
-0.0118577	0	-0.0105263	-0.0436187	-0.0307692	-0.104046	-0.0098684	0.0340557	-0.0291005	-0.0434783	0.05549	-0.0056625
0.134538	-0.0124224	-0.0090909	-0.04039	0.0439024	0.0201342	0.00829876	0.0588235	-0.013468	0.00722543	0	-0.0009662

## Sheet: Learning
DeltaNM	NM	HP1	HP2	CC3	BH4	RI5	RI6	SA7	LD8	P9	HA10
0.360695	0.389583	0.117186	0.0634131	0.742099	0.671769	0.0894056	0.0245404	0.502912	0.322691	0.342377	0.0320633
0.298661	0.419768	0.0953429	0.0750424	0.437244	0.327104	0.0530578	0.0957848	0.107683	0.0626354	0.406048	0.0291919
0.511342	0.345878	0.141084	0.0708405	0.506382	0.431673	0.128141	-0.0622718	0.258801	0.148763	0.27182	0.0467289

## Sheet: Memory
DeltaNM	NM	HP1	HP2	CC3	BH4	RI5	RI6	SA7	LD8	P9	HA10
0.322493	0.070922	0.148107	0.0725231	0.263083	0.213404	0.00509614	0.0655309	0.0294539	0.129805	-0.0394756	-0.0262
0.272321	0.0735037	0.0742431	0.138676	0.236876	0.467533	-0.0583134	-0.2608	0.0326403	0.0401888	0.00519969	-0.0507891
0.43689	0.0961794	0.0890129	0.114935	0.108201	0.276595	-0.0329073	-0.122148	0.0838044	0.140199	0.151303	0.097076
