# Supplementary material for: Exogenous prion-like proteins and their potential to trigger cognitive dysfunction
Source: Mol Syst Biol. 2025 May 27;21(8):1004–29. doi: 10.1038/s44320-025-00114-4 (PMC12322145; doi:10.1038/s44320-025-00114-4)
Supplement: Supplementary file 14 — Source data Fig. 6 [file 44320_2025_114_MOESM14_ESM.zip › Figure 6/6E/memoryXprotein.xlsx]

## Sheet: Prot_lip_ratio
Delta	NM	HP1	HP2	CC3	BH4	RI5	RI6	SSA7	LD8	P9	HA10
2.79309	4.85908	4.59714	4.43701	3.96564	1.96805	1.90503	1.61603	0.959319	1.46537	4.01598	2.35025
2.9708	4.44692	4.06868	4.15384	3.71503	1.97895	2.07173	1.70374	0.97022	1.5304	3.96288	2.35426
3.20975	4.25379	4.02097	4.03261	3.56649	2.07028	2.15009	1.72202	0.985899	1.69639	3.85461	2.3723
2.86353	4.24398	4.00315	3.93748	3.31879	2.07421	2.15202	2.0148	1.0984	1.78027	3.43109	2.41537
1.55392	4.09484	3.743	3.80357	3.18548	2.09912	2.24882	2.06951	1.14591	1.82164	3.26477	2.44095
2.01684	4.07145	3.70205	3.78825	3.15399	2.11864	2.25123	2.11927	1.18612	1.85326	3.18034	2.47078
1.76702	3.43574	3.64075	3.70951	3.11	2.13046	2.29415	2.15718	1.18887	1.86027	3.17995	2.47632
1.83321	3.4233	3.59188	3.67412	3.09446	2.13693	2.31963	2.16668	1.30036	1.97396	3.12004	2.5106
2.2054	3.34967	3.51738	3.55136	3.08779	2.24027	2.34733	2.16881	1.31077	1.99288	3.1066	2.53737
1.61744	3.26188	3.47801	3.50342	2.94246	2.2411	2.60104	2.21532	1.32793	2.00908	3.05703	2.61982
4.16192	3.22909	3.46101	3.41519	2.9361	2.31642	2.62062	2.31154	1.33657	2.12865	3.00815	2.65491
2.24397	3.20354	3.39429	3.40459	2.93332	2.34954	2.67356	2.33817	1.3645	2.1993	3.0013	2.67221
2.87822	3.13313	3.33301	3.3945	2.93208	2.37468	2.67392	2.35096	1.40579	2.20996	2.99371	2.69967
2.77841	3.07399	3.21885	3.39122	2.92945	2.39353	2.69366	2.35974	1.43141	2.21556	2.99357	2.72152
1.90832	3.04389	3.04389	3.33039	2.92225	2.50144	2.6964	2.37061	1.44432	2.23108	2.96818	2.73957
3.557	3.03094	3	3.2422	2.89042	2.50503	2.73305	2.40043	1.45166	2.23539	2.92794	2.74281
3.46731	2.98474	2.98478	3.23157	2.80114	2.50909	2.80052	2.46762	1.46239	2.26058	2.91086	2.76216
3.89487	2.96984	2.97944	3.23143	2.79003	2.52495	2.83308	2.47545	1.48143	2.33686	2.89925	2.76594
2.06203	2.90909	2.96484	3.20643	2.78724	2.53005	2.8622	2.49518	1.4849	2.35088	2.8948	2.79029
1.97203	2.85921	2.94705	3.20056	2.73531	2.53959	2.87378	2.51885	1.50887	2.36827	2.84608	2.81432
2.10671	2.84108	2.94311	3.18714	2.73146	2.5738	2.88125	2.533	1.5459	2.44479	2.80432	2.86538
1.39829	2.81518	2.94271	3.18597	2.70832	2.5779	2.95192	2.54435	1.54964	2.47317	2.78139	2.86889
2.70176	2.74628	2.94215	3.171	2.70385	2.58849	2.99031	2.56439	1.55218	2.52334	2.6826	2.91358
2.91406	2.73823	2.9395	3.16344	2.6922	2.59368	3.03525	2.56546	1.57591	2.53793	2.65356	2.95636
1.89805	2.71139	2.90679	3.16297	2.68443	2.62056	3.03544	2.61554	1.60356	2.54201	2.64328	2.96363
2.23407	2.68624	2.89945	3.1628	2.66984	2.63604	3.03607	2.65982	1.61165	2.54614	2.62029	2.96455
2.89752	2.66757	2.81395	3.1585	2.64625	2.63663	3.05809	2.66677	1.64932	2.59161	2.61645	3.00452
1.61088	2.62936	2.81094	3.14259	2.64196	2.64279	3.09082	2.67019	1.74565	2.61522	2.5733	3.04462
4.39443	2.51975	2.79433	3.12649	2.63916	2.67738	3.09766	2.69364	1.77602	2.62362	2.5468	3.06435
2.39707	2.50944	2.75655	3.10985	2.63473	2.68054	3.10201	2.75471	1.79313	2.6538	2.41982	3.07291
2.24318	2.47136	2.75548	3.09258	2.59	2.686	3.12466	2.75631	1.80487	2.69128	2.23525	3.08375
2.35238	2.41621	2.73859	3.06456	2.46888	2.69455	3.16332	2.80637	1.84173	2.70294	2.20356	3.08999
1.97433	2.40998	2.71548	3.04702	2.42905	2.71139	3.16529	2.84426	1.85549	2.80534	2.20074	3.11148
2.61177	2.25893	2.69808	3.01921	2.40056	2.74489	3.18736	2.85469	1.92333	2.8106	2.15532	3.13989
1.88197	2.21418	2.65256	2.9795	2.39353	2.74667	3.21627	2.86733	1.94153	2.81903	2.15272	3.14726
2.01967	2.15222	2.62479	2.96408	2.38623	2.75886	3.24521	2.87864	1.96135	2.82432	2.13877	3.18363
1.60608	2.14669	2.62044	2.95572	2.3834	2.78149	3.27766	2.88935	1.98522	2.8275	2.04322	3.18623
2.81249	2.10145	2.61999	2.95098	2.31944	2.78812	3.28321	2.89946	1.99285	2.83691	1.90463	3.19068
1.77369	2.09389	2.58312	2.93512	2.23856	2.78945	3.30594	2.92531	2.02144	2.84469	1.75091	3.20019
2.52373	2.01055	2.55146	2.91891	2.19807	2.8084	3.31277	2.92976	2.06273	2.88512	1.74325	3.23656
3.25353	1.72693	2.54172	2.8795	2.1972	2.81913	3.37224	2.96676	2.06449	2.91422	1.70108	3.24208
1.78034	1.59024	2.53881	2.87786	2.18605	2.87144	3.4155	3.0021	2.07878	2.94578	1.6821	3.25271
2.46396		2.53423	2.85403	2.14794	2.89038	3.55544	3.00678	2.12649	2.96688	1.67255	3.25607
2.01514		2.52077	2.8474	2.06498	2.89057	3.58942	3.0274	2.12868	2.9719	1.57652	3.26643
2.59954		2.47804	2.84604	2.04561	2.89663	3.79642	3.0289	2.14619	2.97322	1.54583	3.2696
2.62357		2.46437	2.8423	2.03886	2.9201	3.8182	3.05026	2.17297	2.98033	1.46171	3.3024
2.50611		2.44424	2.83702	2.02368	2.94131	3.9655	3.06783	2.17871	2.9837	1.44633	3.34644
3.03184		2.4098	2.83531	2.01432	2.95815	4.18008	3.06928	2.20465	2.99213	1.33	3.35284
2.91655		2.40344	2.83268	1.96278	2.97726	4.26027	3.07613	2.20769	3.00652	1.29465	3.37619
2.70532		2.38289	2.82707	1.9584	2.99672	4.2896	3.13413	2.2312	3.00954		3.38024
2.90106		2.37283	2.79956	1.91804	3.01858	4.31811	3.13965	2.27038	3.0123		3.38349
3.2298		2.3608	2.79083	1.91163	3.05514	4.51752	3.20344	2.29427	3.02397		3.4002
2.92884		2.36031	2.79036	1.86245	3.07357	4.54983	3.21659	2.30497	3.03126		3.40804
2.57231		2.34367	2.7867	1.80415	3.09088	4.60576	3.21808	2.32342	3.03209		3.44702
3.61494		2.33452	2.78231	1.75839	3.09327	5.11828	3.21895	2.32975	3.09591		3.44933
2.74841		2.31861	2.78036	1.73805	3.12894	5.13301	3.21957	2.34402	3.0978		3.45247
3.82854		2.3175	2.77485	1.69681	3.14374	5.3883	3.22191	2.38576	3.12878		3.4642
2.90945		2.31176	2.76041	1.69361	3.16304		3.22471	2.44304	3.13379		3.46474
2.32066		2.30827	2.73865	1.68767	3.19219		3.23411	2.44451	3.14062		3.46705
2.57971		2.30014	2.738	1.63089	3.24043		3.23417	2.44711	3.1491		3.49236
2.89575		2.29549	2.73722	1.59874	3.2676		3.24412	2.46621	3.16301		3.52499
2.70539		2.23376	2.68818	1.5433	3.29442		3.24641	2.53169	3.17527		3.53304
3.17876		2.21216	2.68246	1.51913	3.29664		3.29736	2.54134	3.18427		3.53555
1.56387		2.20248	2.67888	1.48645	3.29773		3.31431	2.54398	3.22499		3.55243
2.49406		2.20212	2.65741	1.45829	3.31909		3.32814	2.55838	3.22864		3.55392
2.93475		2.20109	2.63969	1.42315	3.36434		3.33273	2.58206	3.23715		3.59967
3.29917		2.18142	2.61764	1.39938	3.37096		3.36021	2.59179	3.24352		3.60545
		2.1595	2.61305		3.39248		3.38189	2.59363	3.24458		3.61532
		2.13394	2.59274		3.4975		3.38641	2.59755	3.24691		3.61748
		2.1334	2.58147		3.50533		3.38842	2.60944	3.25866		3.63545
		2.11309	2.57655		3.51678		3.39542	2.63464	3.27568		3.63926
		2.09823	2.56937		3.74365		3.40472	2.66372	3.28106		3.64583
		2.09109	2.55818		3.77261		3.40527	2.67018	3.29016		3.72647
		2.07563	2.55367		3.79073		3.40638	2.6859	3.2907		3.72687
		2.06296	2.54504		3.9954		3.42869	2.68712	3.29261		3.76272
		1.99351	2.53175		4.08521		3.4293	2.72208	3.31891		3.8243
		1.99056	2.52409		4.09191		3.44777	2.7283	3.32214		3.82527
		1.97791	2.51687		4.7929		3.4497	2.73231	3.34024		3.82774
		1.96328	2.48316		4.97454		3.5205	2.74895	3.35842		3.84138
		1.94533	2.48277		5.11833		3.54116	2.7626	3.36386		3.84316
		1.91596	2.47346		5.26211		3.5485	2.80674	3.37152		3.89466
		1.87867	2.46831		5.48642		3.5632	2.82357	3.38265		3.89882
		1.86617	2.46774				3.60036	2.829	3.39081		3.96045
		1.84092	2.43948				3.60707	2.93947	3.39117		3.96965
		1.83993	2.43061				3.61081	3.01384	3.40972		4.01692
		1.82225	2.42744				3.612	3.02688	3.41397		4.22735
		1.80115	2.4031				3.61746	3.03358	3.41594		4.37606
		1.7899	2.39282				3.63784	3.03421	3.42803		4.6574
		1.77834	2.38821				3.70001	3.037	3.43377		4.82811
		1.77792	2.35657				3.70111	3.03875	3.43553		5.00582
		1.74132	2.34223				3.73492	3.15863	3.43591		5.02149
		1.70219	2.33522				3.75159	3.16854	3.44956		5.41584
		1.69339	2.31904				3.75902	3.22989	3.45373		5.49108
		1.64882	2.29873				3.79551	3.32159	3.45414		5.53799
		1.64723	2.29593				3.82508		3.47016		5.53897
		1.6448	2.27889				3.82788		3.47418		5.55186
		1.64359	2.27563				3.87581		3.50306		5.62155
		1.603	2.27442				3.88153		3.53147
		1.58634	2.26463				3.90289		3.55681
		1.52551	2.24154				3.95601		3.56512
		1.51549	2.23554				3.96744		3.56517
		1.49218	2.21947				3.97339		3.56653
		1.48786	2.21681				3.98565		3.57856
		1.42458	2.19557				3.99326		3.57868
		1.42154	2.19293				4.01529		3.60387
		1.39004	2.17604				4.03015		3.65503
		1.33704	2.15697				4.03356		3.66104
		1.27804	2.14251				4.06629		3.67305
		1.23337	2.12691				4.21518		3.70153
		1.02954	2.11601				4.37299		3.73601
			2.10998				4.39037		3.74162
			2.08352				4.39224		3.74356
			2.0722				4.63492		3.76291
			2.06557				4.64612		3.77787
			2.03701				4.65699		3.80459
			1.96136				4.71268		3.82713
			1.75401				4.78769		3.84122
			1.72758				4.81009		3.8424
			1.60897				4.9144		3.84846
			1.27957				4.9614		3.85192
							5.02607		3.91165
							5.3282		3.96998
							5.46751		3.97061
							5.56879		4.00132
							5.78567		4.02809
							5.95432		4.04665
							5.99568		4.04903
							6.36143		4.05397
							6.60454		4.06301
							6.77341		4.08866
							6.89289		4.15479
							7.06462		4.21908
							7.07998		4.2552
							7.1676		4.2626
							7.47846		4.28552
							7.55734		4.29714
									4.48753
									4.49607
									4.53482
									4.6077
									4.64787
									4.76814
									4.77715
									4.83102
									4.84555
									4.87192
									4.88102
									4.8875
									4.91592
									5.05114
									5.10518
									5.37738
									5.76478
									5.7938
									6.29224
									6.44388
									6.99185
									7.47003
									7.77104

## Sheet: Memory_index
DeltaNM	NM	HP1	HP2	CC3	BH4	RI5	RI6	SA7	LD8	P9	HA10
0.322493	0.070922	0.148107	0.0725231	0.263083	0.213404	0.00509614	0.0655309	0.0294539	0.129805	-0.0394756	-0.0262
0.272321	0.0735037	0.0742431	0.138676	0.236876	0.467533	-0.0583134	-0.2608	0.0326403	0.0401888	0.00519969	-0.0507891
0.43689	0.0961794	0.0890129	0.114935	0.108201	0.276595	-0.0329073	-0.122148	0.0838044	0.140199	0.151303	0.097076
