# Supplementary material for: Exogenous prion-like proteins and their potential to trigger cognitive dysfunction
Source: Mol Syst Biol. 2025 May 27;21(8):1004–29. doi: 10.1038/s44320-025-00114-4 (PMC12322145; doi:10.1038/s44320-025-00114-4)
Supplement: Supplementary file 14 — Source data Fig. 6 [file 44320_2025_114_MOESM14_ESM.zip › Figure 6/6D/memoryXoxidation.xlsx]

## Sheet: IR_signal
Delta	NM	HP1	HP2	CC3	BH4	RI5	RI6	SSA7	LD8	P9	HA10
0.221153	0.292429	0.349869	0.314521	0.229381	0.289652	0.25474	0.382446	0.09443	0.286933	0.196858	0.010806
0.215424	0.278092	0.341275	0.31452	0.225117	0.287937	0.254486	0.363719	0.09509	0.270505	0.19672	0.013956
0.201358	0.276327	0.335789	0.311606	0.206888	0.283667	0.251092	0.360023	0.095857	0.263716	0.196315	0.020814
0.189581	0.260946	0.323999	0.293194	0.19851	0.272355	0.235853	0.349264	0.096403	0.26297	0.194164	0.024301
0.186713	0.236407	0.323709	0.28477	0.196336	0.267513	0.2354	0.347289	0.101018	0.257347	0.191784	0.026342
0.184981	0.228407	0.316234	0.282309	0.195025	0.257477	0.230065	0.334758	0.101967	0.255389	0.183193	0.030822
0.184685	0.225114	0.311037	0.276543	0.187633	0.253665	0.229505	0.331061	0.10453	0.254854	0.182894	0.031928
0.182977	0.218606	0.309768	0.271442	0.183656	0.242755	0.221376	0.330362	0.108586	0.253893	0.180365	0.036122
0.18156	0.217197	0.298214	0.266572	0.179955	0.241064	0.215481	0.324284	0.111669	0.252295	0.177881	0.036986
0.181541	0.216487	0.291802	0.259799	0.178196	0.231306	0.2087	0.320642	0.115435	0.252006	0.174764	0.038811
0.181061	0.21417	0.282722	0.258326	0.168202	0.230375	0.206451	0.318011	0.115944	0.251577	0.171617	0.038819
0.177658	0.211033	0.275814	0.257324	0.164375	0.228834	0.205296	0.31797	0.118925	0.248744	0.169479	0.04253
0.173141	0.210743	0.274179	0.256021	0.163318	0.227066	0.202075	0.311666	0.120399	0.245747	0.157001	0.043061
0.166231	0.208698	0.261888	0.253847	0.154494	0.224962	0.200312	0.309848	0.122823	0.245029	0.153806	0.044271
0.165522	0.202507	0.252948	0.253745	0.153916	0.223787	0.197972	0.309737	0.125495	0.244832	0.153685	0.053831
0.154904	0.2013	0.24164	0.243693	0.15266	0.223166	0.193382	0.308776	0.125872	0.236002	0.148795	0.055498
0.15327	0.201025	0.2404	0.243021	0.152317	0.222493	0.189956	0.306704	0.126778	0.235671	0.14048	0.05813
0.147269	0.198666	0.237436	0.241196	0.151828	0.221306	0.18675	0.304706	0.12713	0.234886	0.140196	0.061482
0.144393	0.193285	0.231126	0.239655	0.151015	0.218835	0.184822	0.304538	0.128742	0.23464	0.140108	0.06262
0.142835	0.190032	0.2278	0.235841	0.150731	0.2114	0.17261	0.304379	0.131324	0.233651	0.138673	0.065848
0.139785	0.166467	0.220379	0.234576	0.147285	0.203424	0.172335	0.304328	0.133974	0.233207	0.137767	0.066048
0.136494	0.165618	0.219083	0.230583	0.146725	0.200453	0.167971	0.304097	0.135657	0.232931	0.136368	0.067294
0.134065	0.159171	0.21866	0.229618	0.145935	0.194904	0.167498	0.303646	0.135843	0.23064	0.1356	0.067562
0.131357	0.15766	0.216961	0.228122	0.14364	0.191589	0.166919	0.298192	0.136167	0.229658	0.133145	0.068287
0.12659	0.15582	0.216647	0.226754	0.141471	0.191587	0.166843	0.298163	0.137677	0.228766	0.13255	0.073516
0.125405	0.155156	0.211766	0.226253	0.141248	0.190384	0.164187	0.296847	0.139405	0.227757	0.132077	0.074266
0.123801	0.155007	0.20874	0.226194	0.139103	0.186512	0.164063	0.295389	0.139528	0.226813	0.1281	0.075558
0.123721	0.15239	0.206035	0.221524	0.13531	0.185367	0.163625	0.295138	0.140732	0.219489	0.12739	0.07609
0.122286	0.141254	0.203281	0.219582	0.134441	0.183042	0.162668	0.291869	0.141187	0.218426	0.123554	0.076491
0.117864	0.134593	0.20038	0.216805	0.134418	0.182139	0.156739	0.286714	0.14137	0.217782	0.120434	0.085265
0.117315	0.126962	0.200376	0.212441	0.132527	0.178559	0.154473	0.284776	0.142013	0.217089	0.113534	0.088862
0.116043	0.126948	0.198651	0.211544	0.12303	0.175361	0.15397	0.28427	0.142472	0.216427	0.110994	0.089139
0.11578	0.124674	0.192335	0.207149	0.121482	0.174635	0.150432	0.283348	0.147239	0.214864	0.108939	0.092133
0.112276	0.120466	0.186912	0.207131	0.119895	0.174124	0.147845	0.282021	0.147884	0.214185	0.102738	0.094186
0.109994	0.113094	0.186685	0.205965	0.113275	0.172501	0.143623	0.277997	0.148096	0.210573	0.086611	0.095867
0.108767	0.105154	0.186084	0.205641	0.109006	0.172281	0.143505	0.277511	0.149376	0.210529	0.086529	0.096274
0.107616	0.095539	0.185241	0.205066	0.108859	0.170012	0.142299	0.275811	0.149842	0.209529	0.076661	0.097567
0.105354	0.084887	0.184281	0.204592	0.107751	0.16196	0.140468	0.274586	0.150138	0.207996	0.074629	0.097959
0.101645	0.084301	0.181489	0.204264	0.10706	0.156129	0.135753	0.274361	0.151247	0.207139	0.06387	0.099902
0.1008	0.076052	0.180135	0.202644	0.105506	0.151029	0.133854	0.271639	0.152935	0.206924	0.055294	0.10557
0.100545	0.069838	0.177509	0.20155	0.104105	0.1505	0.133396	0.270028	0.154223	0.206541	0.054686	0.106082
0.096061	0.065997	0.177194	0.20013	0.103728	0.14714	0.132985	0.265328	0.155349	0.206003	0.048453	0.106168
0.092483	0.062653	0.176545	0.199092	0.101258	0.145357	0.128184	0.264117	0.156764	0.205426	0.047882	0.108141
0.091223	0.059871	0.173239	0.193932	0.097354	0.14472	0.127719	0.257835	0.157494	0.205088	0.047737	0.108358
0.090211	0.059456	0.1732	0.193748	0.092697	0.138618	0.127372	0.257253	0.158589	0.204352		0.109766
0.089037	0.050078	0.168455	0.193334	0.090706	0.138498	0.125922	0.25659	0.159046	0.20419		0.113277
0.086906	0.035283	0.16541	0.192934	0.088065	0.135691	0.124462	0.252414	0.160084	0.202133		0.114039
0.084625		0.161698	0.19088	0.085468	0.135612	0.123231	0.252118	0.161152	0.201593		0.115961
0.083282		0.160265	0.190741	0.085072	0.132925	0.121706	0.251732	0.161692	0.200976		0.116181
0.080287		0.158481	0.189548	0.084103	0.131886	0.118526	0.250687	0.165841	0.200239		0.116779
0.07769		0.155962	0.189298	0.081579	0.131381	0.114428	0.250548	0.165913	0.200106		0.120299
0.077496		0.15398	0.188802	0.079556	0.131134	0.114343	0.250504	0.168605	0.19997		0.122962
0.076865		0.151243	0.187854	0.078393	0.130984	0.112232	0.249403	0.172463	0.197659		0.124681
0.072203		0.146124	0.187046	0.073521	0.126197	0.111293	0.246891	0.173191	0.197619		0.124838
0.070303		0.144776	0.186576	0.072146	0.123371	0.107282	0.245922	0.173326	0.197514		0.125713
0.06625		0.144662	0.186078	0.070738	0.114384	0.104844	0.24398	0.174808	0.196852		0.12709
0.065601		0.144158	0.185564	0.068295	0.114251	0.097722	0.241214	0.174909	0.196238		0.128913
0.063849		0.14019	0.185008	0.064963	0.112667	0.077719	0.23289	0.175213	0.195559		0.128914
0.062884		0.140092	0.184069	0.061829	0.111007		0.228802	0.182418	0.195434		0.130115
0.061016		0.13915	0.183504	0.058101	0.108659		0.228015	0.187708	0.195328		0.130537
0.055663		0.137926	0.181766	0.055372	0.105954		0.227662	0.192436	0.194382		0.131066
0.054409		0.135639	0.179942	0.046306	0.103541		0.226473	0.19259	0.192376		0.131239
0.053559		0.133402	0.177944		0.095921		0.219831	0.193414	0.190554		0.132953
0.050084		0.132922	0.177527		0.094173		0.218294	0.19453	0.190461		0.133208
0.04275		0.131952	0.177252		0.09199		0.218274	0.194651	0.188682		0.134394
0.032534		0.129688	0.17719		0.091828		0.21514	0.195096	0.188052		0.135871
		0.127989	0.173965		0.091357		0.212328	0.196702	0.187629		0.140927
		0.126407	0.170899		0.090971		0.202654	0.198097	0.18716		0.143937
		0.125114	0.170727		0.09038		0.201884	0.199217	0.186967		0.144333
		0.122973	0.170673		0.088179		0.197254	0.20341	0.18661		0.145585
		0.122707	0.170211		0.087054		0.196365	0.204816	0.185847		0.145984
		0.120666	0.16808		0.084664		0.195813	0.20639	0.185676		0.146616
		0.119366	0.164544		0.084083		0.194828	0.208645	0.185083		0.14705
		0.119345	0.164149		0.076855		0.193689	0.210236	0.184241		0.147372
		0.116694	0.16331		0.076408		0.19352	0.211874	0.182262		0.147891
		0.114517	0.16274		0.073382		0.190073	0.212107	0.181623		0.150993
		0.109672	0.161466		0.069039		0.189819	0.217318	0.180595		0.15103
		0.107613	0.160693		0.065777		0.189381	0.217475	0.18009		0.15144
		0.106853	0.158151		0.064326		0.186028	0.220487	0.178897		0.151636
		0.105433	0.157699				0.184035	0.221852	0.177673		0.151939
		0.103985	0.156683				0.18307	0.223006	0.177576		0.153318
		0.098536	0.156459				0.182656	0.225465	0.177083		0.153509
		0.096939	0.154412				0.180273	0.228277	0.175062		0.154193
		0.095794	0.151302				0.179777	0.229434	0.173467		0.154783
		0.093429	0.150965				0.177515	0.232756	0.172265		0.157621
		0.091391	0.150922				0.176964	0.237457	0.171716		0.1582
		0.084983	0.150824				0.175783	0.239339	0.17164		0.159368
		0.081129	0.150176				0.175734	0.242295	0.17155		0.160137
		0.076246	0.149604				0.174097	0.242468	0.17115		0.164721
		0.071213	0.144575				0.17392	0.248035	0.170815		0.165929
		0.070155	0.143085				0.17269	0.257689	0.169149		0.166497
		0.069542	0.142272				0.172089	0.281063	0.168452		0.172375
			0.140038				0.169589	0.284951	0.164255		0.172963
			0.139798				0.169519		0.162449		0.174909
			0.137977				0.166967		0.160964		0.175799
			0.135812				0.165839		0.159545		0.178681
			0.133033				0.162922		0.158015		0.18309
			0.132983				0.162581		0.1577		0.183333
			0.132356				0.161541		0.156301		0.187113
			0.131707				0.160137		0.153679		0.188107
			0.121315				0.15989		0.153119		0.198486
			0.121218				0.159549		0.151934		0.199026
			0.120528				0.159013		0.151387		0.208071
			0.120351				0.156022		0.150644		0.21948
			0.118853				0.152714		0.149699		0.220726
			0.118574				0.151208		0.148751		0.221962
			0.115183				0.14945		0.14796
			0.114684				0.149249		0.147296
			0.111877				0.148879		0.14653
			0.109163				0.145494		0.14366
			0.1056				0.142457		0.140979
			0.100179				0.142285		0.140806
			0.098864				0.140831		0.138634
			0.084282				0.139211		0.135951
							0.138041		0.135774
							0.135406		0.135146
							0.133059		0.134182
							0.132317		0.133715
							0.131524		0.13248
							0.130662		0.129493
							0.129968		0.124855
							0.1295		0.122179
							0.129145		0.121705
							0.126589		0.120055
							0.125878		0.119777
							0.121516		0.118362
							0.11675		0.113616
							0.11129		0.113387
							0.106883		0.113319
							0.106376		0.111439
							0.101675		0.109842
							0.09737		0.108331
							0.093907		0.104832
							0.092106		0.102226
							0.089016		0.099802
							0.087852		0.099045
							0.070357		0.091799
							0.06143		0.091263
									0.089344
									0.088456
									0.086738
									0.084813
									0.081974
									0.074797
									0.07252
									0.071733
									0.067411
									0.062446

## Sheet: Memory_index
DeltaNM	NM	HP1	HP2	CC3	BH4	RI5	RI6	SA7	LD8	P9	HA10
0.322493	0.070922	0.148107	0.0725231	0.263083	0.213404	0.00509614	0.0655309	0.0294539	0.129805	-0.0394756	-0.0262
0.272321	0.0735037	0.0742431	0.138676	0.236876	0.467533	-0.0583134	-0.2608	0.0326403	0.0401888	0.00519969	-0.0507891
0.43689	0.0961794	0.0890129	0.114935	0.108201	0.276595	-0.0329073	-0.122148	0.0838044	0.140199	0.151303	0.097076
