# Supplementary material for: Exogenous prion-like proteins and their potential to trigger cognitive dysfunction
Source: Mol Syst Biol. 2025 May 27;21(8):1004–29. doi: 10.1038/s44320-025-00114-4 (PMC12322145; doi:10.1038/s44320-025-00114-4)
Supplement: Supplementary file 15 — Source data Fig. 7 [file 44320_2025_114_MOESM15_ESM.zip]

Archive with 74 entries (68 files):
- Figure 7/
- __MACOSX/._Figure 7
- Figure 7/.DS_Store
- __MACOSX/Figure 7/._.DS_Store
- Figure 7/7C/
- __MACOSX/Figure 7/._7C
- Figure 7/7B/
- __MACOSX/Figure 7/._7B
- Figure 7/7A/
- __MACOSX/Figure 7/._7A
- Figure 7/7C/GranulesXmemory.xlsx
- __MACOSX/Figure 7/7C/._GranulesXmemory.xlsx
- Figure 7/7B/.DS_Store
- __MACOSX/Figure 7/7B/._.DS_Store
- Figure 7/7B/GranulesXoxidation.xlsx
- __MACOSX/Figure 7/7B/._GranulesXoxidation.xlsx
- Figure 7/7A/.DS_Store
- __MACOSX/Figure 7/7A/._.DS_Store
- Figure 7/7A/GFP_images/
- __MACOSX/Figure 7/7A/._GFP_images
- Figure 7/7A/trans_images/
- __MACOSX/Figure 7/7A/._trans_images
- Figure 7/7A/GFP_images/N2_P5_9_0039_GFP.tif
- __MACOSX/Figure 7/7A/GFP_images/._N2_P5_9_0039_GFP.tif
- Figure 7/7A/GFP_images/N2_op50_2_0109_GFP.tif
- __MACOSX/Figure 7/7A/GFP_images/._N2_op50_2_0109_GFP.tif
- Figure 7/7A/GFP_images/N2_P10_2_0098_GFP.tif
- __MACOSX/Figure 7/7A/GFP_images/._N2_P10_2_0098_GFP.tif
- Figure 7/7A/GFP_images/N2_P9_4_0091_GFP.tif
- __MACOSX/Figure 7/7A/GFP_images/._N2_P9_4_0091_GFP.tif
- Figure 7/7A/GFP_images/N2_P7_2_0042_GFP.tif
- __MACOSX/Figure 7/7A/GFP_images/._N2_P7_2_0042_GFP.tif
- Figure 7/7A/GFP_images/N2_P4_3_0128_GFP.tif
- __MACOSX/Figure 7/7A/GFP_images/._N2_P4_3_0128_GFP.tif
- Figure 7/7A/GFP_images/N2_A1-40_8_0007_GFP.tif
- __MACOSX/Figure 7/7A/GFP_images/._N2_A1-40_8_0007_GFP.tif
- Figure 7/7A/GFP_images/N2_P2_1_0070_GFP.tif
- __MACOSX/Figure 7/7A/GFP_images/._N2_P2_1_0070_GFP.tif
- Figure 7/7A/GFP_images/N2_P3_3_0064_GFP.tif
- __MACOSX/Figure 7/7A/GFP_images/._N2_P3_3_0064_GFP.tif
- Figure 7/7A/GFP_images/N2_P6_10_0029_GFP.tif
- __MACOSX/Figure 7/7A/GFP_images/._N2_P6_10_0029_GFP.tif
- Figure 7/7A/GFP_images/N2_P11_4_0120_GFP.tif
- __MACOSX/Figure 7/7A/GFP_images/._N2_P11_4_0120_GFP.tif
- Figure 7/7A/GFP_images/N2_P8_5_0054_GFP.tif
- __MACOSX/Figure 7/7A/GFP_images/._N2_P8_5_0054_GFP.tif
- Figure 7/7A/GFP_images/N2_PVS72_5_0012_GFP.tif
- __MACOSX/Figure 7/7A/GFP_images/._N2_PVS72_5_0012_GFP.tif
- Figure 7/7A/trans_images/N2_P4_3_0128_Trans.tif
- __MACOSX/Figure 7/7A/trans_images/._N2_P4_3_0128_Trans.tif
- Figure 7/7A/trans_images/N2_P9_4_0091_Trans.tif
- __MACOSX/Figure 7/7A/trans_images/._N2_P9_4_0091_Trans.tif
- Figure 7/7A/trans_images/N2_P5_9_0039_Trans.tif
- __MACOSX/Figure 7/7A/trans_images/._N2_P5_9_0039_Trans.tif
- Figure 7/7A/trans_images/N2_op50_2_0109_Trans.tif
- __MACOSX/Figure 7/7A/trans_images/._N2_op50_2_0109_Trans.tif
- Figure 7/7A/trans_images/N2_A1-40_8_0007_Trans.tif
- __MACOSX/Figure 7/7A/trans_images/._N2_A1-40_8_0007_Trans.tif
- Figure 7/7A/trans_images/N2_P6_10_0029_Trans.tif
- __MACOSX/Figure 7/7A/trans_images/._N2_P6_10_0029_Trans.tif
- Figure 7/7A/trans_images/N2_P8_5_0054_Trans.tif
- __MACOSX/Figure 7/7A/trans_images/._N2_P8_5_0054_Trans.tif
- Figure 7/7A/trans_images/N2_P11_4_0120_Trans.tif
- __MACOSX/Figure 7/7A/trans_images/._N2_P11_4_0120_Trans.tif
- Figure 7/7A/trans_images/N2_P10_2_0098_Trans.tif
- __MACOSX/Figure 7/7A/trans_images/._N2_P10_2_0098_Trans.tif
- Figure 7/7A/trans_images/N2_P2_1_0070_Trans.tif
- __MACOSX/Figure 7/7A/trans_images/._N2_P2_1_0070_Trans.tif
- Figure 7/7A/trans_images/N2_P3_3_0064_Trans.tif
- __MACOSX/Figure 7/7A/trans_images/._N2_P3_3_0064_Trans.tif
- Figure 7/7A/trans_images/N2_P7_2_0042_Trans.tif
- __MACOSX/Figure 7/7A/trans_images/._N2_P7_2_0042_Trans.tif
- Figure 7/7A/trans_images/N2_PVS72_5_0012_Trans.tif
- __MACOSX/Figure 7/7A/trans_images/._N2_PVS72_5_0012_Trans.tif
