# Supplementary material for: Exogenous prion-like proteins and their potential to trigger cognitive dysfunction
Source: Mol Syst Biol. 2025 May 27;21(8):1004–29. doi: 10.1038/s44320-025-00114-4 (PMC12322145; doi:10.1038/s44320-025-00114-4)
Supplement: Supplementary file 15 — Source data Fig. 7 [file 44320_2025_114_MOESM15_ESM.zip › Figure 7/7B/GranulesXoxidation.xlsx]

## Sheet: Granules
DeltaNM	NM	HP1	HP2	CC3	BH4	RI5	RI6	SA7	LD8	P9	HA10		Number of granules per worm
111	115	127	144	127	87	162	137	112	140	106	80
103	121	111	100	159	129	181	159	107	106	102	119
137	144	72	164	103	123	149	229	93	128	129	97
102	159	143	98	103	144	163	265	106	112	109	99
130	119	117	75	107	133	139	189	118	83	87	129
70	129	104	62	98	225	135	200	72	126	149	134
91	72	82	123	87	121	120	236	107	113	102	89
101	138	71	99	116	122	144	184	132	94	117	96
70	120	86	101	79	167	116	300	129	94	98	59
131	147	117	65		221	108	321	122	87	83	91

## Sheet: Ox_intestine
DeltaNM	NM	HP1	HP2	CC3	BH4	RI5	RI6	SA7	LD8	P9	HA10
0.027715	0.083504	0.160512	0.106284	0.115783	0.214247	0.194636	0.162714	0.131863	0.137022	0.168458	0.090097
0.065789	0.114469	0.205082	0.188881	0.076295	0.269733	0.243619	0.263399	0.11938	0.127367	0.178577	0.138533
0.071836	0.140934	0.274902	0.157616	0.113487	0.284079	0.199082	0.164034	0.174868	0.108608	0.130573	0.213395
0.108419	0.0588196	0.072838	0.126147	0.149703	0.250206	0.280186	0.14251	0.192605	0.179557	0.146629	0.129335
0.123826	0.0260044	0.124551	0.174507	0.207102	0.185728	0.215574	0.157943	0.179151	0.143124	0.175486	0.070833
0.112252	0.0492378	0.166986	0.097336	0.190438	0.212467	0.214659	0.142094	0.128958	0.219101	0.17939	0.19303
0.057435	0.0441315	0.180752	0.389379	0.180103	0.099971	0.202197	0.17727	0.133181	0.184257	0.112331	0.16741
0.159855	0.071228	0.139993	0.124683	0.165226	0.195195	0.125419	0.180383	0.183433	0.130345	0.17811	0.144934
0.163367	0.0311676	0.173459	0.17152	0.142671	0.164085	0.115518	0.220882	0.207375	0.113211	0.157052	0.15164
0.132461	0.0640368	0.182319	0.097438	0.132306	0.140533	0.134219	0.132073	0.203107	0.188488	0.180722	0.148379
0.138778	0.0788473	0.174663	0.095152	0.144707	0.147497	0.172574	0.100652	0.184587	0.220354	0.088334	0.134754
0.181076	0.0970102	0.180044	0.117318	0.144766	0.136165	0.129581	0.239848	0.135202	0.173745	0.047346	0.110177
0.053442	0.191227	0.208438	0.126207	0.058859	0.1665	0.186531	0.306548	0.124447	0.187734	0.057774	0.218469
0.171771	0.143209	0.138152	0.137013	0.259677	0.279083	0.129002	0.168872	0.16367	0.137148	0.115537	0.086412
0.17373	0.195139	0.144638	0.18863	0.258967	0.093821	0.145241	0.264249	0.232132	0.24521	0.098079	0.116241
0.133429	0.150651	0.201477	0.11999	0.240062	0.218222	0.124599	0.244834	0.219948	0.244441	0.058055	0.122424
0.170884	0.21868	0.133687	0.1344	0.239942	0.160789	0.17653	0.310775	0.163494	0.123256		0.180122
0.210387	0.188254	0.098202	0.127265	0.214164	0.183178	0.212775	0.302177	0.121251	0.196827		0.1492
0.177513	0.201041	0.060965	0.12413	0.153095	0.373453	0.138615	0.308894	0.140762	0.209189		0.106625
0.178766	0.251236	0.120325	0.147997	0.190352	0.116616	0.148651	0.280789	0.152162	0.085468		0.049139
0.076123	0.184871	0.161611	0.150473	0.165589	0.099039	0.214511	0.261702	0.156349	0.134186		0.126802
0.172027	0.099283	0.133652	0.145198	0.183036	0.106251	0.08934	0.197451	0.22293	0.194678		0.013261
0.14255	0.0702437	0.167639	0.23439	0.126747	0.120381	0.102883	0.174427	0.214624	0.225746		0.074064
0.089625	0.225647	0.141571	0.148938	0.178626	0.105284	0.085049	0.35353	0.124696	0.168958		0.142737
0.118459	0.205529	0.156318	0.161884	0.140769	0.059689	0.111221	0.17833	0.14645	0.106678		0.11085
0.17072	0.189887	0.20227	0.135859	0.069168	0.050871	0.204947	0.287433	0.140786	0.151026		0.121838
0.117902	0.15765	0.261927	0.146889	0.066312	0.086997		0.298708	0.115373	0.167343		0.010972
0.178526	0.191211	0.196665	0.174233	0.064088	0.099069		0.264738	0.100918	0.206894		0.161663
0.204915	0.251194	0.208417	0.321178	0.091446	0.2446		0.319402	0.087915	0.205172		0.045449
0.127305	0.133924	0.149562	0.152886	0.040984	0.115342		0.243637	0.081996	0.181978		0.036187
0.172703	0.148598	0.112135	0.229301	0.189816	0.119841		0.214773	0.106681	0.132353		0.048087
0.169996		0.193969	0.177781	0.130006	0.130484		0.313406	0.083342	0.166508		0.035185
0.188119		0.169565	0.215826	0.172608	0.363276		0.281031	0.215917	0.169806		0.04427
0.194334		0.187003	0.218479	0.209107	0.20803		0.302959	0.261179	0.183838		0.047902
0.053611		0.183721	0.145806	0.260154	0.209605		0.288846	0.09647	0.116062		0.10707
0.110048		0.182923	0.208552	0.135088			0.274595	0.283792	0.044884		0.052468
0.056762		0.174636	0.179148	0.136556			0.260447	0.17801	0.100209		0.138661
0.063554		0.161217	0.171326	0.109249			0.307858	0.181409	0.109434		0.119301
0.146799		0.205481	0.141355	0.131826			0.338175	0.201624	0.146643		0.131092
0.111972		0.108687	0.104065	0.20203			0.194254	0.145658	0.179526		0.110467
0.040114		0.099092	0.11036	0.139543			0.326656	0.108501	0.181033		0.104144
0.065107		0.181974	0.183279	0.093086			0.17727	0.204648	0.161814		0.159311
0.091742		0.163936	0.178022	0.089708			0.1565	0.221687	0.175501		0.136748
0.106073		0.238006	0.152995				0.168841	0.175447	0.187129		0.122675
0.080362		0.400679	0.302239				0.133205		0.160252		0.124617
		0.17651	0.259804				0.056351		0.174843		0.095526
			0.198235				0.128572		0.159127		0.141819
			0.245499						0.162991		0.15045
			0.213373						0.213974		0.082872
			0.229192						0.18684		0.066751
			0.101805						0.208177		0.07824
			0.128002						0.098502		0.105596
			0.12671						0.093472		0.146534
			0.198591						0.136551		0.110556
			0.240203						0.164937		0.165007
			0.255304						0.18773		0.16972
			0.122173						0.114865		0.124001
			0.067533						0.136574		0.169696
			0.131999						0.128499
			0.136152						0.155056
			0.119884						0.1927
			0.136294						0.140775
			0.102204						0.146205
			0.104966						0.192963
									0.155457
